# Supplementary material for: Impact of climatic conditions on radial growth of non-native Cedrus libani compared to native conifers in Central Europe
Source: PLoS One. 2023 May 12;18(5):e0275317. doi: 10.1371/journal.pone.0275317 (PMC10180601; doi:10.1371/journal.pone.0275317)
Supplement: S1 Data — (ZIP) [file pone.0275317.s007.zip]

Archive with 140 entries (137 files):
- DBH and height measurements/DBH_Cedrus.csv
- DBH and height measurements/DBH_Picea.csv
- DBH and height measurements/DBH_Pinus.csv
- DBH and height measurements/height_crown height_Cedrus.csv
- DBH and height measurements/height_crown height_Picea.csv
- DBH and height measurements/height_crown height_Pinus.csv
- tree core measurements/Cedrus/
- tree core measurements/Cedrus/~$BAYR_Cedrus_dat.xlsx
- tree core measurements/Cedrus/~$BAYR_Cedrus_Gruppe1_dat.xlsx
- tree core measurements/Cedrus/~$BAYR_Cedrus_Gruppe2_dat.xlsx
- tree core measurements/Cedrus/~$BAYR_Cedrus_Gruppe3_dat.xlsx
- tree core measurements/Cedrus/all tree cores_Cedrus_dated.csv
- tree core measurements/Cedrus/BAYR_9578_1.fhm
- tree core measurements/Cedrus/BAYR_9578_1.fhr
- tree core measurements/Cedrus/BAYR_9578_10.fhm
- tree core measurements/Cedrus/BAYR_9578_10.fhr
- tree core measurements/Cedrus/BAYR_9578_11.fhm
- tree core measurements/Cedrus/BAYR_9578_11.fhr
- tree core measurements/Cedrus/BAYR_9578_12.fhm
- tree core measurements/Cedrus/BAYR_9578_12.fhr
- tree core measurements/Cedrus/BAYR_9578_13.fhm
- tree core measurements/Cedrus/BAYR_9578_13.fhr
- tree core measurements/Cedrus/BAYR_9578_14.fhm
- tree core measurements/Cedrus/BAYR_9578_14.fhr
- tree core measurements/Cedrus/BAYR_9578_15.fhm
- tree core measurements/Cedrus/BAYR_9578_15.fhr
- tree core measurements/Cedrus/BAYR_9578_16.fhm
- tree core measurements/Cedrus/BAYR_9578_16.fhr
- tree core measurements/Cedrus/BAYR_9578_17.fhm
- tree core measurements/Cedrus/BAYR_9578_17.fhr
- tree core measurements/Cedrus/BAYR_9578_18.fhm
- tree core measurements/Cedrus/BAYR_9578_18.fhr
- tree core measurements/Cedrus/BAYR_9578_19.fhm
- tree core measurements/Cedrus/BAYR_9578_19.fhr
- tree core measurements/Cedrus/BAYR_9578_2.fhm
- tree core measurements/Cedrus/BAYR_9578_2.fhr
- tree core measurements/Cedrus/BAYR_9578_20.fhm
- tree core measurements/Cedrus/BAYR_9578_20.fhr
- tree core measurements/Cedrus/BAYR_9578_21.fhm
- tree core measurements/Cedrus/BAYR_9578_21.fhr
- tree core measurements/Cedrus/BAYR_9578_22.fhm
- tree core measurements/Cedrus/BAYR_9578_22.fhr
- tree core measurements/Cedrus/BAYR_9578_23.fhm
- tree core measurements/Cedrus/BAYR_9578_23.fhr
- tree core measurements/Cedrus/BAYR_9578_24.fhm
- tree core measurements/Cedrus/BAYR_9578_24.fhr
- tree core measurements/Cedrus/BAYR_9578_25.fhm
- tree core measurements/Cedrus/BAYR_9578_25.fhr
- tree core measurements/Cedrus/BAYR_9578_26.fhm
- tree core measurements/Cedrus/BAYR_9578_26.fhr
- tree core measurements/Cedrus/BAYR_9578_27.fhm
- tree core measurements/Cedrus/BAYR_9578_27.fhr
- tree core measurements/Cedrus/BAYR_9578_3.fhm
- tree core measurements/Cedrus/BAYR_9578_3.fhr
- tree core measurements/Cedrus/BAYR_9578_4.fhm
- tree core measurements/Cedrus/BAYR_9578_4.fhr
- tree core measurements/Cedrus/BAYR_9578_5.fhm
- tree core measurements/Cedrus/BAYR_9578_5.fhr
- tree core measurements/Cedrus/BAYR_9578_6.fhm
- tree core measurements/Cedrus/BAYR_9578_6.fhr
- tree core measurements/Cedrus/BAYR_9578_7.fhm
- tree core measurements/Cedrus/BAYR_9578_7.fhr
- tree core measurements/Cedrus/BAYR_9578_8.fhm
- tree core measurements/Cedrus/BAYR_9578_8.fhr
- tree core measurements/Cedrus/BAYR_9578_9.fhm
- tree core measurements/Cedrus/BAYR_9578_9.fhr
- tree core measurements/Cedrus/BAYR_Cedrus_undated.csv
- tree core measurements/Picea/
- tree core measurements/Picea/~$BAYR_Picea_dat.xlsx
- tree core measurements/Picea/~$BAYR_Picea_Gruppe1_dat.xlsx
- tree core measurements/Picea/~$BAYR_Picea_Gruppe2_dat.xlsx
- tree core measurements/Picea/all tree cores_Picea_dated.csv
- tree core measurements/Picea/BAYR_9578_1.fhm
- tree core measurements/Picea/BAYR_9578_1.fhr
- tree core measurements/Picea/BAYR_9578_10.fhm
- tree core measurements/Picea/BAYR_9578_10.fhr
- tree core measurements/Picea/BAYR_9578_11.fhm
- tree core measurements/Picea/BAYR_9578_11.fhr
- tree core measurements/Picea/BAYR_9578_12.fhm
- tree core measurements/Picea/BAYR_9578_12.fhr
- tree core measurements/Picea/BAYR_9578_13.fhm
- tree core measurements/Picea/BAYR_9578_13.fhr
- tree core measurements/Picea/BAYR_9578_14.fhm
- tree core measurements/Picea/BAYR_9578_14.fhr
- tree core measurements/Picea/BAYR_9578_15.fhm
- tree core measurements/Picea/BAYR_9578_15.fhr
- tree core measurements/Picea/BAYR_9578_16.fhm
- tree core measurements/Picea/BAYR_9578_16.fhr
- tree core measurements/Picea/BAYR_9578_17.fhm
- tree core measurements/Picea/BAYR_9578_17.fhr
- tree core measurements/Picea/BAYR_9578_2.fhm
- tree core measurements/Picea/BAYR_9578_2.fhr
- tree core measurements/Picea/BAYR_9578_3.fhm
- tree core measurements/Picea/BAYR_9578_3.fhr
- tree core measurements/Picea/BAYR_9578_4.fhm
- tree core measurements/Picea/BAYR_9578_4.fhr
- tree core measurements/Picea/BAYR_9578_5.fhm
- tree core measurements/Picea/BAYR_9578_5.fhr
- tree core measurements/Picea/BAYR_9578_6.fhm
- tree core measurements/Picea/BAYR_9578_6.fhr
- tree core measurements/Picea/BAYR_9578_7.fhm
- tree core measurements/Picea/BAYR_9578_7.fhr
- tree core measurements/Picea/BAYR_9578_8.fhm
- tree core measurements/Picea/BAYR_9578_8.fhr
- tree core measurements/Picea/BAYR_9578_9.fhm
- tree core measurements/Picea/BAYR_9578_9.fhr
- tree core measurements/Picea/BAYR_Picea_undated.csv
- tree core measurements/Pinus/
- tree core measurements/Pinus/~$BAYR_Pinus_dat.xlsx
- tree core measurements/Pinus/~$BAYR_Pinus_Gruppe1_dat.xlsx
- tree core measurements/Pinus/~$BAYR_Pinus_Gruppe2_dat.xlsx
- tree core measurements/Pinus/all tree cores_Pinus_dated.csv
- tree core measurements/Pinus/BAYR_9578_1.fhm
- tree core measurements/Pinus/BAYR_9578_1.fhr
- tree core measurements/Pinus/BAYR_9578_10.fhm
- tree core measurements/Pinus/BAYR_9578_10.fhr
- tree core measurements/Pinus/BAYR_9578_11.fhm
- tree core measurements/Pinus/BAYR_9578_11.fhr
- tree core measurements/Pinus/BAYR_9578_12.fhm
- tree core measurements/Pinus/BAYR_9578_12.fhr
- tree core measurements/Pinus/BAYR_9578_13.fhm
- tree core measurements/Pinus/BAYR_9578_13.fhr
- tree core measurements/Pinus/BAYR_9578_2.fhm
- tree core measurements/Pinus/BAYR_9578_2.fhr
- tree core measurements/Pinus/BAYR_9578_3.fhm
- tree core measurements/Pinus/BAYR_9578_3.fhr
- tree core measurements/Pinus/BAYR_9578_4.fhm
- tree core measurements/Pinus/BAYR_9578_4.fhr
- tree core measurements/Pinus/BAYR_9578_5.fhm
- tree core measurements/Pinus/BAYR_9578_5.fhr
- tree core measurements/Pinus/BAYR_9578_6.fhm
- tree core measurements/Pinus/BAYR_9578_6.fhr
- tree core measurements/Pinus/BAYR_9578_7.fhm
- tree core measurements/Pinus/BAYR_9578_7.fhr
- tree core measurements/Pinus/BAYR_9578_8.fhm
- tree core measurements/Pinus/BAYR_9578_8.fhr
- tree core measurements/Pinus/BAYR_9578_9.fhm
- tree core measurements/Pinus/BAYR_9578_9.fhr
- tree core measurements/Pinus/BAYR_Pinus_undated.csv
- tree core measurements/treecore measurement data.docx
