# Supplementary material for: Impact of climatic conditions on radial growth of non-native Cedrus libani compared to native conifers in Central Europe
Source: PLoS One. 2023 May 12;18(5):e0275317. doi: 10.1371/journal.pone.0275317 (PMC10180601; doi:10.1371/journal.pone.0275317)
Supplement: S1 Data — (ZIP) [file pone.0275317.s007.zip › DBH and height measurements/DBH_Cedrus.csv]

tree	DBH (cm)
Cedrus 1	51.5
Cedrus 2	36.6
Cedrus 3	44.2
Cedrus 4	37.8
Cedrus 5	31.7
Cedrus 6	37.7
Cedrus 7	23.1
Cedrus 8	36.0
Cedrus 9	31.0
Cedrus 10	39.7
Cedrus 11	33.8
Cedrus 12	38.0
Cedrus 13	28.9
Cedrus 14	31.0
Cedrus 15	34.7
Cedrus 16	38.2
Cedrus 17	45.7
Cedrus 18	34.1
Cedrus 19	34.1
Cedrus 20	29.2
Cedrus 21	21.6
Cedrus 22	26.0
Cedrus 23	21.5
Cedrus 24	42.6
Cedrus 25	33.7
Cedrus 26	33.8
Cedrus 27	30.0
