# Supplementary material for: Impact of climatic conditions on radial growth of non-native Cedrus libani compared to native conifers in Central Europe
Source: PLoS One. 2023 May 12;18(5):e0275317. doi: 10.1371/journal.pone.0275317 (PMC10180601; doi:10.1371/journal.pone.0275317)
Supplement: S1 Data — (ZIP) [file pone.0275317.s007.zip › DBH and height measurements/DBH_Picea.csv]

tree	DBH (cm)
Picea 1	50.0
Picea 2	52.0
Picea 3	42.0
Picea 4	26.5
Picea 5	41.1
Picea 6	27.7
Picea 7	47.1
Picea 8	28.6
Picea 9	43.4
Picea 10	33.8
Picea 11	32.7
Picea 12	30.8
Picea 13	32.4
Picea 14	37.8
Picea 15	35.2
Picea 16	28.5
Picea 17	40.1
