# Supplementary material for: Impact of climatic conditions on radial growth of non-native Cedrus libani compared to native conifers in Central Europe
Source: PLoS One. 2023 May 12;18(5):e0275317. doi: 10.1371/journal.pone.0275317 (PMC10180601; doi:10.1371/journal.pone.0275317)
Supplement: S1 Data — (ZIP) [file pone.0275317.s007.zip › DBH and height measurements/DBH_Pinus.csv]

tree	DBH (cm)
Pinus 1	34.5
Pinus 2	33.0
Pinus 3	35.5
Pinus 4	32.5
Pinus 5	37.0
Pinus 6	33.4
Pinus 7	34.5
Pinus 8	28.6
Pinus 9	33.3
Pinus 10	28.6
Pinus 11	30.8
Pinus 12	38.0
Pinus 13	41.2
