# Supplementary material for: Impact of climatic conditions on radial growth of non-native Cedrus libani compared to native conifers in Central Europe
Source: PLoS One. 2023 May 12;18(5):e0275317. doi: 10.1371/journal.pone.0275317 (PMC10180601; doi:10.1371/journal.pone.0275317)
Supplement: S1 Data — (ZIP) [file pone.0275317.s007.zip › DBH and height measurements/height_crown height_Cedrus.csv]

tree	height (m)	height of crown (m)
Cedrus 1	17.4	0.40
	17.2
	17.6
Cedrus 2	15.4	0.55
	15.4
	15.6
Cedrus 3	16.4	2.00
	16.4
	16.6
Cedrus 4	15.0	1.47
	15.2
	15.2
Cedrus 5	13.4	0.33
	13.4
	13.2
Cedrus 6	13.2	0.35
	13.8
	13.6
Cedrus 7	13.2	0.30
	13.8
	13.6
Cedrus 8	13.6	0.20
	13.6
	13.8
Cedrus 9	14.4	0.49
	14.8
	14.6
Cedrus 10	18.8	0.44
	19.2
	18.8
Cedrus 11	14.4	2.11
	14.6
	14.6
Cedrus 12	13.8	1.35
	14.2
	14.0
Cedrus 13	12.4	2.25
	12.2
	12.0
Cedrus 14	13.8	1.66
	13.6
	14.0
Cedrus 15	14.0	0.85
	13.8
	13.6
Cedrus 16	18.6	0.87
	18.6
	18.2
Cedrus 17	15.6	0.84
	15.8
	15.8
Cedrus 18	14.0	1.02
	14.2
	13.6
Cedrus 19	16.2	0.49
	16.2
	16.2
Cedrus 20	18.2	7.70
	18.2
	18.2
Cedrus 21	16.0	6.40
	15.6
	16.0
Cedrus 22	15.3	6.50
	15.3
	15.3
Cedrus 23	17.7	6.30
	17.9
	17.7
Cedrus 24	20.6	7.20
	21.0
	20.8
Cedrus 25	17.6	6.20
	17.4
	18.0
Cedrus 26	17.5	5.85
	17.7
	18.1
Cedrus 27	17.6	5.40
	17.4
	17.6
