# Supplementary material for: Impact of climatic conditions on radial growth of non-native Cedrus libani compared to native conifers in Central Europe
Source: PLoS One. 2023 May 12;18(5):e0275317. doi: 10.1371/journal.pone.0275317 (PMC10180601; doi:10.1371/journal.pone.0275317)
Supplement: S1 Data — (ZIP) [file pone.0275317.s007.zip › DBH and height measurements/height_crown height_Picea.csv]

tree	height (m)	crown height (m)
Picea 1	18.8	0.45
	18.8
	19.0
Picea 2	21.4	2.80
	21.2
	22.0
Picea 3	20.0	4.50
	19.4
	19.8
Picea 4	17.1	3.50
	17.5
	17.3
Picea 5	19.6	3.10
	19.6
	19.6
Picea 6	16.2	3.40
	16.2
	16.2
Picea 7	18.8	1.16
	18.8
	19.0
Picea 8	13.4	0.28
	13.4
	13.0
Picea 9	16.6	1.55
	16.8
	17.0
Picea 10	17.0	0.45
	17.2
	17.4
Picea 11	16.8	5.80
	17.0
	17.2
Picea 12	17.8	4.20
	17.2
	17.4
Picea 13	18.0	0.25
	18.4
	18.2
Picea 14	18.6	7.00
	18.6
	18.4
Picea 15	19.2	2.60
	19.2
	19.0
Picea 16	20.7	7.30
	20.3
	21.1
Picea 17	13.0	1.40
	13.0
	12.8
