# Supplementary material for: Impact of climatic conditions on radial growth of non-native Cedrus libani compared to native conifers in Central Europe
Source: PLoS One. 2023 May 12;18(5):e0275317. doi: 10.1371/journal.pone.0275317 (PMC10180601; doi:10.1371/journal.pone.0275317)
Supplement: S1 Data — (ZIP) [file pone.0275317.s007.zip › DBH and height measurements/height_crown height_Pinus.csv]

tree	height (m)	crown height (m)
Pinus 1	14.8	2.65
	14.6
	14.8
Pinus 2	16.2	4.20
	16.4
	16.8
Pinus 3	17.2	3.40
	16.8
	17.4
Pinus 4	15.0	2.65
	15.2
	14.8
Pinus 5	14.0	3.40
	14.4
	13.7
Pinus 6	15.8	3.70
	15.6
	15.8
Pinus 7	16.0	1.65
	16.4
	16.0
Pinus 8	16.2	7.60
	15.8
	16.0
Pinus 9	16.4	9.30
	16.2
	17.0
Pinus 10	14.2	9.60
	14.2
	14.2
Pinus 11	15.3	4.50
	15.5
	15.3
Pinus 12	14.0	4.50
	14.0
	14.2
Pinus 13	16.6	6.80
	16.8
	17.0
