# Supplementary material for: Impact of climatic conditions on radial growth of non-native Cedrus libani compared to native conifers in Central Europe
Source: PLoS One. 2023 May 12;18(5):e0275317. doi: 10.1371/journal.pone.0275317 (PMC10180601; doi:10.1371/journal.pone.0275317)
Supplement: S1 Data — (ZIP) [file pone.0275317.s007.zip › tree core measurements/Cedrus/all tree cores_Cedrus_dated.csv]

Year	BAYR0001	BAYR0002	BAYR0003	BAYR0004	BAYR0005	BAYR0006	BAYR0007	BAYR0008	BAYR0009	BAYR0010	BAYR0011	BAYR0012	BAYR0013	BAYR0014	BAYR0015	BAYR0016	BAYR0017	BAYR0018	BAYR0019	BAYR0020	BAYR0021	BAYR0022	BAYR0023	BAYR0024	BAYR0025	BAYR0026	BAYR0027
1986	0	0	0	0	0	0	0	0	0	0	0	0	0	0	0	539	0	0	0	0	0	0	0	0	0	0	0
1987	364	0	0	0	97	0	224	0	0	0	0	0	0	0	0	628	160	195	0	0	0	0	0	0	0	0	0
1988	477	0	260	389	142	0	205	303	0	0	348	0	0	0	382	347	218	192	0	0	0	0	0	0	0	0	0
1989	500	0	330	464	360	0	271	392	0	0	383	0	460	376	460	422	310	269	327	659	0	498	0	0	0	0	0
1990	349	0	329	284	353	0	69	135	0	372	83	0	451	216	282	273	216	166	242	507	342	437	430	649	0	480	0
1991	133	0	110	103	177	0	116	213	327	74	229	0	94	200	220	242	221	147	200	489	286	390	465	584	0	439	237
1992	479	0	517	418	519	0	417	707	619	425	607	0	187	261	325	323	329	193	298	585	367	453	553	629	0	666	311
1993	643	425	586	629	502	0	372	597	635	569	625	0	313	155	46	89	128	111	120	450	100	143	87	657	610	654	86
1994	1020	756	771	566	502	602	338	535	355	600	525	661	505	104	80	62	316	109	158	577	177	92	137	800	780	690	51
1995	869	824	825	690	615	640	527	711	686	773	597	844	720	309	224	79	553	248	269	698	453	283	334	901	757	650	255
1996	810	722	775	649	518	641	449	537	649	720	627	791	659	444	225	71	553	495	424	371	405	375	208	756	591	715	252
1997	930	845	1006	732	586	712	450	524	736	755	522	745	596	456	395	194	532	763	559	509	490	657	380	895	629	682	367
1998	844	728	973	631	353	685	286	384	449	648	381	561	392	455	397	203	474	632	577	432	488	656	282	798	659	710	333
1999	944	688	992	781	527	649	396	530	499	727	460	698	562	597	652	257	670	585	723	564	548	653	391	789	732	718	470
2000	782	428	822	624	311	576	210	279	344	562	289	376	295	416	422	245	713	495	490	473	523	636	267	636	562	659	425
2001	961	642	1046	796	548	590	336	502	581	872	326	418	358	478	513	529	750	722	661	556	560	706	409	774	722	723	584
2002	756	641	858	690	509	645	298	566	577	767	385	558	377	385	443	497	650	544	655	310	173	350	226	701	470	199	282
2003	682	460	651	539	348	602	213	489	327	365	290	373	263	295	363	603	797	680	382	164	103	390	154	438	286	109	361
2004	867	730	969	788	557	602	383	727	506	741	503	696	522	675	718	1049	997	926	701	510	361	671	299	732	567	486	695
2005	808	566	726	684	471	543	368	636	440	695	469	665	479	611	678	952	899	772	664	511	302	466	256	591	566	517	617
2006	847	503	656	522	491	576	347	600	458	682	512	695	468	663	686	832	937	749	681	422	354	494	271	645	578	637	716
2007	996	687	838	675	679	749	469	652	579	732	575	845	477	900	875	874	1002	743	870	517	329	519	311	716	561	635	735
2008	850	402	598	625	451	589	250	417	413	515	483	573	288	588	787	626	823	731	608	278	232	366	228	574	423	468	467
2009	758	377	576	585	447	464	345	541	340	561	718	616	364	657	877	773	819	419	673	455	388	413	364	578	451	481	616
2010	666	332	593	354	447	506	338	517	391	568	500	658	319	550	646	651	800	406	595	265	206	237	217	478	327	287	552
2011	713	331	645	469	455	428	277	481	329	629	540	645	270	649	751	593	786	378	655	287	118	163	158	466	282	240	508
2012	680	340	499	428	361	401	206	336	226	345	407	430	237	260	502	593	625	347	422	161	78	136	106	427	145	213	424
2013	779	364	567	265	390	463	242	418	330	552	341	491	353	454	444	722	703	351	521	280	216	166	161	313	318	361	521
2014	881	320	550	303	311	397	178	289	321	404	386	530	187	363	496	812	808	425	379	211	179	111	151	363	271	390	415
2015	775	322	460	319	295	428	166	365	319	286	339	537	221	331	480	774	834	431	359	129	129	121	118	446	229	399	344
2016	730	357	446	330	354	586	239	430	343	514	401	667	301	460	624	810	764	502	541	353	267	198	309	459	299	438	527
2017	571	202	366	317	376	456	121	291	315	394	335	436	220	353	378	478	635	375	383	198	211	192	172	252	192	279	325
2018	678	223	247	351	340	611	115	290	259	453	320	470	182	236	345	443	570	381	352	143	171	218	120	314	158	289	340
2019	635	343	396	432	349	479	238	360	326	447	454	594	234	307	422	517	609	430	443	249	304	286	227	392	212	345	476
