# Supplementary material for: Impact of climatic conditions on radial growth of non-native Cedrus libani compared to native conifers in Central Europe
Source: PLoS One. 2023 May 12;18(5):e0275317. doi: 10.1371/journal.pone.0275317 (PMC10180601; doi:10.1371/journal.pone.0275317)
Supplement: S1 Data — (ZIP) [file pone.0275317.s007.zip › tree core measurements/Cedrus/BAYR_9578_1.fhm]

HEADER:
DataFormat=Tree
Length=33
DateBegin=1
KeyNo=115596
KeyCode=BAYR0001
Project=9578
Location=BAYREUTH
Species=CDLI
Comment=�BG
TreeNo=1
Pith=n
WaldKante=WKS
PersId=NZ
FirstMeasurementDate=19.11.2019
GlobalMathCommentCount=0
ImageCount=0
CommentCount=0
BibliographyCount=0
Unit=1/100 mm
SeriesType=Mean curve
Dated=Undated
ChronoMemberKeycodes=BAYR0001-1,BAYR0001-2
ChronoMemberCount=2
DATA:Tree
   364   477   500   349   133   479   643  1020   869   810
   930   844   944   782   961   756   682   867   808   847
   996   850   758   666   713   680   779   881   775   730
   571   678   635     0     0     0     0     0     0     0
