# Supplementary material for: Impact of climatic conditions on radial growth of non-native Cedrus libani compared to native conifers in Central Europe
Source: PLoS One. 2023 May 12;18(5):e0275317. doi: 10.1371/journal.pone.0275317 (PMC10180601; doi:10.1371/journal.pone.0275317)
Supplement: S1 Data — (ZIP) [file pone.0275317.s007.zip › tree core measurements/Cedrus/BAYR_9578_1.fhr]

HEADER:
DataFormat=Tree
Length=33
DateBegin=1
KeyNo=115596
KeyCode=BAYR0001-1
Project=9578
Location=BAYREUTH
Species=CDLI
Comment=�BG
TreeNo=1
RadiusNo=1
Pith=n
WaldKante=WKS
PersId=NZ
FirstMeasurementDate=19.11.2019
GlobalMathCommentCount=0
ImageCount=0
CommentCount=0
BibliographyCount=0
Unit=1/100 mm
DATA:Tree
   364   477   503   426   141   474   577  1207   835   810
   930   828   905   755   928   873   784   900   779   817
  1014   827   652   553   621   753   813   808   709   679
   500   490   445     0     0     0     0     0     0     0
HEADER:
DataFormat=Tree
Length=31
DateBegin=3
KeyNo=115596
KeyCode=BAYR0001-2
Project=9578
Location=Bayreuth
Species=CDLI
Comment=�BG
TreeNo=1
RadiusNo=2
Pith=n
WaldKante=WKS
PersId=NZ
FirstMeasurementDate=19.11.2019
GlobalMathCommentCount=0
ImageCount=0
CommentCount=0
BibliographyCount=0
Unit=1/100 mm
DATA:Tree
   497   272   125   484   709   833   904   810   930   861
   983   810   995   639   581   835   838   878   978   873
   864   780   805   607   745   955   841   782   643   866
   825     0     0     0     0     0     0     0     0     0
