# Supplementary material for: Impact of climatic conditions on radial growth of non-native Cedrus libani compared to native conifers in Central Europe
Source: PLoS One. 2023 May 12;18(5):e0275317. doi: 10.1371/journal.pone.0275317 (PMC10180601; doi:10.1371/journal.pone.0275317)
Supplement: S1 Data — (ZIP) [file pone.0275317.s007.zip › tree core measurements/Cedrus/BAYR_9578_10.fhm]

HEADER:
DataFormat=Tree
Length=30
DateBegin=1
KeyNo=115605
KeyCode=BAYR0010
Project=9578
Location=BAYREUTH
Species=CDLI
Comment=�BG
TreeNo=10
Pith=n
WaldKante=WKS
PersId=NZ
FirstMeasurementDate=09.12.2019
GlobalMathCommentCount=0
ImageCount=0
CommentCount=0
BibliographyCount=0
Unit=1/100 mm
SeriesType=Mean curve
Dated=Undated
ChronoMemberKeycodes=BAYR0010-1,BAYR10-2
ChronoMemberCount=2
DATA:Tree
   372    74   425   569   600   773   720   755   648   727
   562   872   767   365   741   695   682   732   515   561
   568   629   345   552   404   286   514   394   453   447
