# Supplementary material for: Impact of climatic conditions on radial growth of non-native Cedrus libani compared to native conifers in Central Europe
Source: PLoS One. 2023 May 12;18(5):e0275317. doi: 10.1371/journal.pone.0275317 (PMC10180601; doi:10.1371/journal.pone.0275317)
Supplement: S1 Data — (ZIP) [file pone.0275317.s007.zip › tree core measurements/Cedrus/BAYR_9578_10.fhr]

HEADER:
DataFormat=Tree
Length=30
DateBegin=1
KeyNo=115605
KeyCode=BAYR0010-1
Project=9578
Location=BAYREUTH
Species=CDLI
Comment=�BG
TreeNo=10
RadiusNo=1
Pith=n
WaldKante=WKS
PersId=NZ
FirstMeasurementDate=09.12.2019
GlobalMathCommentCount=0
ImageCount=0
CommentCount=0
BibliographyCount=0
Unit=1/100 mm
DATA:Tree
   371    72   483   569   601   743   724   744   662   725
   546   868   742   375   778   650   672   680   517   569
   561   656   331   563   429   307   475   402   415   412
HEADER:
DataFormat=Tree
Length=30
DateBegin=1
KeyNo=115605
KeyCode=BAYR10-2
Project=9578
Location=BAYREUTH
Species=CDLI
Comment=�BG
TreeNo=10
RadiusNo=2
Pith=n
WaldKante=WKS
PersId=NZ
FirstMeasurementDate=09.12.2019
GlobalMathCommentCount=0
ImageCount=0
CommentCount=0
BibliographyCount=0
Unit=1/100 mm
DATA:Tree
   373    76   368   569   600   803   716   766   634   729
   578   877   792   356   705   741   692   785   513   554
   575   602   359   542   380   266   554   387   491   483
