# Supplementary material for: Impact of climatic conditions on radial growth of non-native Cedrus libani compared to native conifers in Central Europe
Source: PLoS One. 2023 May 12;18(5):e0275317. doi: 10.1371/journal.pone.0275317 (PMC10180601; doi:10.1371/journal.pone.0275317)
Supplement: S1 Data — (ZIP) [file pone.0275317.s007.zip › tree core measurements/Cedrus/BAYR_9578_11.fhm]

HEADER:
DataFormat=Tree
Length=32
DateBegin=1
KeyNo=115606
KeyCode=BAYR0011
Project=9578
Location=BAYREUTH
Species=CDLI
Comment=�BG
TreeNo=11
Pith=M
WaldKante=WKS
PersId=NZ
FirstMeasurementDate=09.12.2019
GlobalMathCommentCount=0
ImageCount=0
CommentCount=0
BibliographyCount=0
Unit=1/100 mm
Dated=Dated
DateEnd=32
SeriesType=Mean curve
ChronoMemberKeycodes=BAYr0011-1,BAYR11-2
ChronoMemberCount=2
DATA:Tree
   348   383    83   229   607   625   525   597   627   522
   381   460   289   326   385   290   503   469   512   575
   483   718   500   540   407   341   386   339   401   335
   320   454     0     0     0     0     0     0     0     0
