# Supplementary material for: Impact of climatic conditions on radial growth of non-native Cedrus libani compared to native conifers in Central Europe
Source: PLoS One. 2023 May 12;18(5):e0275317. doi: 10.1371/journal.pone.0275317 (PMC10180601; doi:10.1371/journal.pone.0275317)
Supplement: S1 Data — (ZIP) [file pone.0275317.s007.zip › tree core measurements/Cedrus/BAYR_9578_11.fhr]

HEADER:
DataFormat=Tree
Length=32
DateBegin=1
KeyNo=115606
KeyCode=BAYR0011-1
Project=9578
Location=BAYREUTH
Species=CDLI
Comment=�BG
TreeNo=11
RadiusNo=1
Pith=n
WaldKante=WKS
PersId=NZ
FirstMeasurementDate=09.12.2019
GlobalMathCommentCount=0
ImageCount=0
CommentCount=0
BibliographyCount=0
Unit=1/100 mm
Dated=Dated
DateEnd=32
DATA:Tree
   347   399    79   231   618   636   527   603   638   532
   366   463   304   361   424   280   490   459   498   582
   508   818   579   535   410   330   384   297   429   362
   361   489     0     0     0     0     0     0     0     0
HEADER:
DataFormat=Tree
Length=32
DateBegin=1
KeyNo=115606
KeyCode=BAYR0011-2
Project=9578
Location=BAYREUTH
Species=CDLI
Comment=�BG
TreeNo=11
RadiusNo=2
Pith=M
WaldKante=WKS
PersId=NZ
FirstMeasurementDate=09.12.2019
GlobalMathCommentCount=0
ImageCount=0
CommentCount=0
BibliographyCount=0
Unit=1/100 mm
Dated=Dated
DateEnd=32
DATA:Tree
   349   368    88   227   596   615   523   591   616   513
   396   457   275   292   347   300   517   479   527   569
   458   618   422   545   404   352   389   381   373   309
   280   420     0     0     0     0     0     0     0     0
