# Supplementary material for: Impact of climatic conditions on radial growth of non-native Cedrus libani compared to native conifers in Central Europe
Source: PLoS One. 2023 May 12;18(5):e0275317. doi: 10.1371/journal.pone.0275317 (PMC10180601; doi:10.1371/journal.pone.0275317)
Supplement: S1 Data — (ZIP) [file pone.0275317.s007.zip › tree core measurements/Cedrus/BAYR_9578_12.fhm]

HEADER:
DataFormat=Tree
Length=26
DateBegin=1
KeyNo=115607
KeyCode=BAYR0012
Project=9578
Location=Bayreuth
Species=CDLI
Comment=�BG
TreeNo=12
PersId=NZ
FirstMeasurementDate=21.11.19
GlobalMathCommentCount=0
ImageCount=0
CommentCount=0
BibliographyCount=0
Unit=1/100 mm
Pith=-
WaldKante=WKS
SeriesType=Mean curve
Dated=Undated
ChronoMemberKeycodes=BAYR0012-1,BAYR0012-2
ChronoMemberCount=2
DATA:Tree
   661   844   791   745   561   698   376   418   558   373
   696   665   695   845   573   616   658   645   430   491
   530   537   667   436   470   594     0     0     0     0
