# Supplementary material for: Impact of climatic conditions on radial growth of non-native Cedrus libani compared to native conifers in Central Europe
Source: PLoS One. 2023 May 12;18(5):e0275317. doi: 10.1371/journal.pone.0275317 (PMC10180601; doi:10.1371/journal.pone.0275317)
Supplement: S1 Data — (ZIP) [file pone.0275317.s007.zip › tree core measurements/Cedrus/BAYR_9578_12.fhr]

HEADER:
DataFormat=Tree
Length=24
DateBegin=3
KeyNo=115607
KeyCode=BAYR0012-1
Project=9578
Location=Bayreuth
Species=CDLI
Comment=�BG
TreeNo=12
RadiusNo=1
PersId=NZ
FirstMeasurementDate=21.11.19
GlobalMathCommentCount=0
ImageCount=0
CommentCount=0
BibliographyCount=0
Unit=1/100 mm
Pith=-
WaldKante=WKS
DATA:Tree
   818   801   617   719   384   425   607   387   698   672
   710   835   571   600   653   643   423   507   566   589
   707   449   444   551     0     0     0     0     0     0
HEADER:
DataFormat=Tree
Length=26
DateBegin=1
KeyNo=115607
KeyCode=BAYR0012-2
Project=9578
Location=Bayreuth
Species=CDLI
Comment=�BG
TreeNo=12
RadiusNo=2
Pith=-
WaldKante=WKS
PersId=NZ
FirstMeasurementDate=21.11.19
GlobalMathCommentCount=0
ImageCount=0
CommentCount=0
BibliographyCount=0
Unit=1/100 mm
DATA:Tree
   661   844   764   690   506   677   368   412   509   359
   694   658   680   856   576   632   663   648   437   476
   495   485   628   423   497   637     0     0     0     0
