# Supplementary material for: Impact of climatic conditions on radial growth of non-native Cedrus libani compared to native conifers in Central Europe
Source: PLoS One. 2023 May 12;18(5):e0275317. doi: 10.1371/journal.pone.0275317 (PMC10180601; doi:10.1371/journal.pone.0275317)
Supplement: S1 Data — (ZIP) [file pone.0275317.s007.zip › tree core measurements/Cedrus/BAYR_9578_13.fhm]

HEADER:
DataFormat=Tree
Length=31
DateBegin=1
KeyNo=115608
KeyCode=BAYR0013
Project=9578
Location=Bayreuth
Species=CDLI
Comment=�BG
TreeNo=13
Pith=n
WaldKante=WKS
PersId=NZ
FirstMeasurementDate=21.11.2019
GlobalMathCommentCount=0
ImageCount=0
CommentCount=0
BibliographyCount=0
Unit=1/100 mm
SeriesType=Mean curve
Dated=Undated
ChronoMemberKeycodes=BAYR0013-1,BAYR0013-2
ChronoMemberCount=2
DATA:Tree
   460   451    94   187   313   505   720   659   596   392
   562   295   358   377   263   522   479   468   477   288
   364   319   270   237   353   187   221   301   220   182
   234     0     0     0     0     0     0     0     0     0
