# Supplementary material for: Impact of climatic conditions on radial growth of non-native Cedrus libani compared to native conifers in Central Europe
Source: PLoS One. 2023 May 12;18(5):e0275317. doi: 10.1371/journal.pone.0275317 (PMC10180601; doi:10.1371/journal.pone.0275317)
Supplement: S1 Data — (ZIP) [file pone.0275317.s007.zip › tree core measurements/Cedrus/BAYR_9578_13.fhr]

HEADER:
DataFormat=Tree
Length=31
DateBegin=1
KeyNo=115608
KeyCode=BAYR0013-1
Project=9578
Location=Bayreuth
Species=CDLI
Comment=�BG
TreeNo=13
RadiusNo=1
Pith=n
WaldKante=WKS
PersId=NZ
FirstMeasurementDate=21.11.2019
GlobalMathCommentCount=0
ImageCount=0
CommentCount=0
BibliographyCount=0
Unit=1/100 mm
DATA:Tree
   460   451    94   187   313   505   738   658   616   400
   538   291   345   435   283   543   480   474   471   283
   347   311   261   258   380   185   231   311   201   192
   240     0     0     0     0     0     0     0     0     0
HEADER:
DataFormat=Tree
Length=25
DateBegin=7
KeyNo=115608
KeyCode=BAYR0013-2
Project=9578
Location=Bayreuth
Species=CDLI
Comment=�BG
TreeNo=13
RadiusNo=2
Pith=-
WaldKante=WKS
PersId=NZ
FirstMeasurementDate=21.11.2019
GlobalMathCommentCount=0
ImageCount=0
CommentCount=0
BibliographyCount=0
Unit=1/100 mm
DATA:Tree
   702   660   576   384   587   299   371   320   244   501
   478   463   483   294   382   328   280   217   327   189
   212   291   239   172   228     0     0     0     0     0
