# Supplementary material for: Impact of climatic conditions on radial growth of non-native Cedrus libani compared to native conifers in Central Europe
Source: PLoS One. 2023 May 12;18(5):e0275317. doi: 10.1371/journal.pone.0275317 (PMC10180601; doi:10.1371/journal.pone.0275317)
Supplement: S1 Data — (ZIP) [file pone.0275317.s007.zip › tree core measurements/Cedrus/BAYR_9578_14.fhm]

HEADER:
DataFormat=Tree
Length=31
DateBegin=1
KeyNo=115609
KeyCode=BAYR0014
Project=9578
Location=Bayreuth
Species=CDLI
Comment=�BG
TreeNo=14
Pith=n
WaldKante=WKS
PersId=NZ
FirstMeasurementDate=21.11.2019
GlobalMathCommentCount=0
ImageCount=0
CommentCount=0
BibliographyCount=0
Unit=1/100 mm
SeriesType=Mean curve
Dated=Undated
ChronoMemberKeycodes=BAYR0014-1,BAYR0014-2
ChronoMemberCount=2
DATA:Tree
   376   216   200   261   155   104   309   444   456   455
   597   416   478   385   295   675   611   663   900   588
   657   550   649   260   454   363   331   460   353   236
   307     0     0     0     0     0     0     0     0     0
