# Supplementary material for: Impact of climatic conditions on radial growth of non-native Cedrus libani compared to native conifers in Central Europe
Source: PLoS One. 2023 May 12;18(5):e0275317. doi: 10.1371/journal.pone.0275317 (PMC10180601; doi:10.1371/journal.pone.0275317)
Supplement: S1 Data — (ZIP) [file pone.0275317.s007.zip › tree core measurements/Cedrus/BAYR_9578_14.fhr]

HEADER:
DataFormat=Tree
Length=30
DateBegin=2
KeyNo=115609
KeyCode=BAYR0014-1
Project=9578
Location=Bayreuth
Species=CDLI
Comment=�BG
TreeNo=14
RadiusNo=1
Pith=n
WaldKante=WKS
PersId=NZ
FirstMeasurementDate=21.11.2019
GlobalMathCommentCount=0
ImageCount=0
CommentCount=0
BibliographyCount=0
Unit=1/100 mm
DATA:Tree
   225   178   283   126    95   282   466   316   478   656
   465   540   384   288   704   619   693   969   680   707
   620   711   282   432   311   298   413   317   231   313
HEADER:
DataFormat=Tree
Length=31
DateBegin=1
KeyNo=115609
KeyCode=BAYR0014-2
Project=9578
Location=Bayreuth
Species=CDLI
Comment=�BG
TreeNo=14
RadiusNo=2
Pith=n
WaldKante=WKS
PersId=NZ
FirstMeasurementDate=21.11.2019
GlobalMathCommentCount=0
ImageCount=0
CommentCount=0
BibliographyCount=0
Unit=1/100 mm
DATA:Tree
   376   207   223   240   185   113   336   422   596   432
   539   367   416   386   302   647   604   633   832   497
   607   481   587   238   476   415   364   508   389   241
   301     0     0     0     0     0     0     0     0     0
