# Supplementary material for: Impact of climatic conditions on radial growth of non-native Cedrus libani compared to native conifers in Central Europe
Source: PLoS One. 2023 May 12;18(5):e0275317. doi: 10.1371/journal.pone.0275317 (PMC10180601; doi:10.1371/journal.pone.0275317)
Supplement: S1 Data — (ZIP) [file pone.0275317.s007.zip › tree core measurements/Cedrus/BAYR_9578_15.fhm]

HEADER:
DataFormat=Tree
Length=32
DateBegin=1
KeyNo=115610
KeyCode=BAYR0015
Project=9578
Location=Bayreuth
Species=CDLI
Comment=�BG
TreeNo=15
Pith=n
WaldKante=WKS
PersId=NZ
FirstMeasurementDate=21.11.2019
GlobalMathCommentCount=0
ImageCount=0
CommentCount=0
BibliographyCount=0
Unit=1/100 mm
SeriesType=Mean curve
Dated=Undated
ChronoMemberKeycodes=BAYR0015-1,BAYR0015-2
ChronoMemberCount=2
DATA:Tree
   382   460   282   220   325    46    80   224   225   395
   397   652   422   513   443   363   718   678   686   875
   787   877   646   751   502   444   496   480   624   378
   345   422     0     0     0     0     0     0     0     0
