# Supplementary material for: Impact of climatic conditions on radial growth of non-native Cedrus libani compared to native conifers in Central Europe
Source: PLoS One. 2023 May 12;18(5):e0275317. doi: 10.1371/journal.pone.0275317 (PMC10180601; doi:10.1371/journal.pone.0275317)
Supplement: S1 Data — (ZIP) [file pone.0275317.s007.zip › tree core measurements/Cedrus/BAYR_9578_15.fhr]

HEADER:
DataFormat=Tree
Length=32
DateBegin=1
KeyNo=115610
KeyCode=BAYR0015-1
Project=9578
Location=Bayreuth
Species=CDLI
Comment=�BG
TreeNo=15
RadiusNo=1
Pith=n
WaldKante=WKS
PersId=NZ
FirstMeasurementDate=21.11.2019
GlobalMathCommentCount=0
ImageCount=0
CommentCount=0
BibliographyCount=0
Unit=1/100 mm
DATA:Tree
   382   460   282   220   325    46    80   224   225   395
   397   652   440   478   421   342   679   604   613   770
   726   847   637   694   433   421   461   443   579   328
   292   365     0     0     0     0     0     0     0     0
HEADER:
DataFormat=Tree
Length=20
DateBegin=13
KeyNo=115610
KeyCode=BAYR0015-2
Project=9578
Location=Bayreuth
Species=CDLI
Comment=�BG
TreeNo=15
RadiusNo=2
Pith=-
WaldKante=WKS
PersId=NZ
FirstMeasurementDate=21.11.2019
GlobalMathCommentCount=0
ImageCount=0
CommentCount=0
BibliographyCount=0
Unit=1/100 mm
DATA:Tree
   405   549   465   385   757   752   760   980   848   907
   655   808   571   467   531   518   670   428   398   480
