# Supplementary material for: Impact of climatic conditions on radial growth of non-native Cedrus libani compared to native conifers in Central Europe
Source: PLoS One. 2023 May 12;18(5):e0275317. doi: 10.1371/journal.pone.0275317 (PMC10180601; doi:10.1371/journal.pone.0275317)
Supplement: S1 Data — (ZIP) [file pone.0275317.s007.zip › tree core measurements/Cedrus/BAYR_9578_16.fhm]

HEADER:
DataFormat=Tree
Length=34
DateBegin=1
KeyNo=115611
KeyCode=BAYR0016
Project=9578
Location=Bayreuth
Species=CDLI
Comment=�BG
TreeNo=16
Pith=n
WaldKante=WKS
PersId=NZ
FirstMeasurementDate=21.11.2019
GlobalMathCommentCount=0
ImageCount=0
CommentCount=0
BibliographyCount=0
Unit=1/100 mm
Dated=Dated
DateEnd=34
SeriesType=Mean curve
ChronoMemberKeycodes=BAYR0016-1,BAYR0016-2
ChronoMemberCount=2
DATA:Tree
   539   628   347   422   273   242   323    89    62    79
    71   194   203   257   245   529   497   603  1049   952
   832   874   626   773   651   593   593   722   812   774
   810   478   443   517     0     0     0     0     0     0
