# Supplementary material for: Impact of climatic conditions on radial growth of non-native Cedrus libani compared to native conifers in Central Europe
Source: PLoS One. 2023 May 12;18(5):e0275317. doi: 10.1371/journal.pone.0275317 (PMC10180601; doi:10.1371/journal.pone.0275317)
Supplement: S1 Data — (ZIP) [file pone.0275317.s007.zip › tree core measurements/Cedrus/BAYR_9578_16.fhr]

HEADER:
DataFormat=Tree
Length=34
DateBegin=1
KeyNo=115611
KeyCode=BAYR0016-1
Project=9578
Location=Bayreuth
Species=CDLI
Comment=�BG
TreeNo=16
RadiusNo=1
Pith=n
WaldKante=WKS
PersId=NZ
FirstMeasurementDate=21.11.2019
GlobalMathCommentCount=0
ImageCount=0
CommentCount=0
BibliographyCount=0
Unit=1/100 mm
Dated=Dated
DateEnd=34
DATA:Tree
   539   628   347   422   273   242   323    89    48    71
    62   152   133   128   104   258   311   388  1012   942
   804   877   575   686   562   622   512   633   853   913
  1011   598   538   477     0     0     0     0     0     0
HEADER:
DataFormat=Tree
Length=26
DateBegin=9
KeyNo=115611
KeyCode=BAYR0016-2
Project=9578
Location=Bayreuth
Species=CDLI
Comment=�BG
TreeNo=16
RadiusNo=2
Pith=n
WaldKante=WKS
PersId=NZ
FirstMeasurementDate=21.11.2019
GlobalMathCommentCount=0
ImageCount=0
CommentCount=0
BibliographyCount=0
Unit=1/100 mm
Dated=Dated
DateEnd=34
DATA:Tree
    77    88    81   236   273   387   387   800   684   818
  1086   962   860   871   677   860   741   565   675   812
   771   636   609   359   348   558     0     0     0     0
