# Supplementary material for: Impact of climatic conditions on radial growth of non-native Cedrus libani compared to native conifers in Central Europe
Source: PLoS One. 2023 May 12;18(5):e0275317. doi: 10.1371/journal.pone.0275317 (PMC10180601; doi:10.1371/journal.pone.0275317)
Supplement: S1 Data — (ZIP) [file pone.0275317.s007.zip › tree core measurements/Cedrus/BAYR_9578_17.fhm]

HEADER:
DataFormat=Tree
Length=33
DateBegin=1
KeyNo=115612
KeyCode=BAYR0017
Project=9578
Location=Bayreuth
Species=CDLI
Comment=�BG
TreeNo=17
Pith=M
WaldKante=WKS
PersId=NZ
FirstMeasurementDate=21.11.2019
GlobalMathCommentCount=0
ImageCount=0
CommentCount=0
BibliographyCount=0
Unit=1/100 mm
Dated=Dated
DateEnd=33
SeriesType=Mean curve
ChronoMemberKeycodes=BAYR0017-1,BAYR0017-2
ChronoMemberCount=2
DATA:Tree
   160   218   310   216   221   329   128   316   553   553
   532   474   670   713   750   650   797   997   899   937
  1002   823   819   800   786   625   703   808   834   764
   635   570   609     0     0     0     0     0     0     0
