# Supplementary material for: Impact of climatic conditions on radial growth of non-native Cedrus libani compared to native conifers in Central Europe
Source: PLoS One. 2023 May 12;18(5):e0275317. doi: 10.1371/journal.pone.0275317 (PMC10180601; doi:10.1371/journal.pone.0275317)
Supplement: S1 Data — (ZIP) [file pone.0275317.s007.zip › tree core measurements/Cedrus/BAYR_9578_17.fhr]

HEADER:
DataFormat=Tree
Length=31
DateBegin=3
KeyNo=115612
KeyCode=BAYR0017-1
Project=9578
Location=Bayreuth
Species=CDLI
Comment=�BG
TreeNo=17
RadiusNo=1
Pith=n
WaldKante=WKS
PersId=NZ
FirstMeasurementDate=21.11.2019
GlobalMathCommentCount=0
ImageCount=0
CommentCount=0
BibliographyCount=0
Unit=1/100 mm
DATA:Tree
   314   232   225   338   141   328   556   558   524   484
   701   699   765   543   735   943   833   890  1011   639
   759   829   822   635   681   709   750   708   608   515
   560     0     0     0     0     0     0     0     0     0
HEADER:
DataFormat=Tree
Length=33
DateBegin=1
KeyNo=115612
KeyCode=BAYR0017-2
Project=9578
Location=Bayreuth
Species=CDLI
Comment=�BG
TreeNo=17
RadiusNo=2
Pith=M
WaldKante=WKS
PersId=NZ
FirstMeasurementDate=21.11.2019
GlobalMathCommentCount=0
ImageCount=0
CommentCount=0
BibliographyCount=0
Unit=1/100 mm
DATA:Tree
   160   218   306   200   217   320   116   304   550   548
   540   465   639   727   736   757   859  1052   965   985
   994  1007   879   771   751   616   726   908   919   821
   662   625   659     0     0     0     0     0     0     0
