# Supplementary material for: Impact of climatic conditions on radial growth of non-native Cedrus libani compared to native conifers in Central Europe
Source: PLoS One. 2023 May 12;18(5):e0275317. doi: 10.1371/journal.pone.0275317 (PMC10180601; doi:10.1371/journal.pone.0275317)
Supplement: S1 Data — (ZIP) [file pone.0275317.s007.zip › tree core measurements/Cedrus/BAYR_9578_18.fhm]

HEADER:
DataFormat=Tree
Length=33
DateBegin=1
KeyNo=115613
KeyCode=BAYR0018
Project=9578
Location=Bayreuth
Species=CDLI
Comment=�BG
TreeNo=18
Pith=M
WaldKante=WKS
PersId=NZ
FirstMeasurementDate=21.11.2019
GlobalMathCommentCount=0
ImageCount=0
CommentCount=0
BibliographyCount=0
Unit=1/100 mm
Dated=Dated
DateEnd=33
SeriesType=Mean curve
ChronoMemberKeycodes=BAYR0018-1,BAYR0018-2
ChronoMemberCount=2
DATA:Tree
   195   192   269   166   147   193   111   109   248   495
   763   632   585   495   722   544   680   926   772   749
   743   731   419   406   378   347   351   425   431   502
   375   381   430     0     0     0     0     0     0     0
