# Supplementary material for: Impact of climatic conditions on radial growth of non-native Cedrus libani compared to native conifers in Central Europe
Source: PLoS One. 2023 May 12;18(5):e0275317. doi: 10.1371/journal.pone.0275317 (PMC10180601; doi:10.1371/journal.pone.0275317)
Supplement: S1 Data — (ZIP) [file pone.0275317.s007.zip › tree core measurements/Cedrus/BAYR_9578_18.fhr]

HEADER:
DataFormat=Tree
Length=20
DateBegin=14
KeyNo=115613
KeyCode=BAYR0018-1
Project=9578
Location=Bayreuth
Species=CDLI
Comment=�BG
TreeNo=18
RadiusNo=1
Pith=-
WaldKante=WKS
PersId=NZ
FirstMeasurementDate=21.11.2019
GlobalMathCommentCount=0
ImageCount=0
CommentCount=0
BibliographyCount=0
Unit=1/100 mm
Dated=Dated
DateEnd=33
DATA:Tree
   525   794   688   825  1082   859   846   940   851   427
   369   302   314   333   416   429   489   393   428   437
HEADER:
DataFormat=Tree
Length=33
DateBegin=1
KeyNo=115613
KeyCode=BAYR0018-2
Project=9578
Location=Bayreuth
Species=CDLI
Comment=�BG
TreeNo=18
RadiusNo=2
Pith=M
WaldKante=WKS
PersId=NZ
FirstMeasurementDate=21.11.2019
GlobalMathCommentCount=0
ImageCount=0
CommentCount=0
BibliographyCount=0
Unit=1/100 mm
Dated=Dated
DateEnd=33
DATA:Tree
   195   192   269   166   147   193   111   109   248   495
   763   632   585   465   650   401   535   771   686   653
   546   612   412   444   455   380   370   435   434   516
   358   335   424     0     0     0     0     0     0     0
