# Supplementary material for: Impact of climatic conditions on radial growth of non-native Cedrus libani compared to native conifers in Central Europe
Source: PLoS One. 2023 May 12;18(5):e0275317. doi: 10.1371/journal.pone.0275317 (PMC10180601; doi:10.1371/journal.pone.0275317)
Supplement: S1 Data — (ZIP) [file pone.0275317.s007.zip › tree core measurements/Cedrus/BAYR_9578_19.fhm]

HEADER:
DataFormat=Tree
Length=31
DateBegin=1
KeyNo=115614
KeyCode=BAYR0019
Project=9578
Location=Bayreuth
Species=CDLI
Comment=�BG
TreeNo=19
Pith=M
WaldKante=WKS
PersId=NZ
FirstMeasurementDate=21.11.2019
GlobalMathCommentCount=0
ImageCount=0
CommentCount=0
BibliographyCount=0
Unit=1/100 mm
Dated=Dated
DateEnd=31
SeriesType=Mean curve
ChronoMemberKeycodes=BAYR0019-1,BAYR0019-2
ChronoMemberCount=2
DATA:Tree
   327   242   200   298   120   158   269   424   559   577
   723   490   661   655   382   701   664   681   870   608
   673   595   655   422   521   379   359   541   383   352
   443     0     0     0     0     0     0     0     0     0
