# Supplementary material for: Impact of climatic conditions on radial growth of non-native Cedrus libani compared to native conifers in Central Europe
Source: PLoS One. 2023 May 12;18(5):e0275317. doi: 10.1371/journal.pone.0275317 (PMC10180601; doi:10.1371/journal.pone.0275317)
Supplement: S1 Data — (ZIP) [file pone.0275317.s007.zip › tree core measurements/Cedrus/BAYR_9578_19.fhr]

HEADER:
DataFormat=Tree
Length=31
DateBegin=1
KeyNo=115614
KeyCode=BAYR0019-1
Project=9578
Location=Bayreuth
Species=CDLI
Comment=�BG
TreeNo=19
RadiusNo=1
Pith=M
WaldKante=WKS
PersId=NZ
FirstMeasurementDate=21.11.2019
GlobalMathCommentCount=0
ImageCount=0
CommentCount=0
BibliographyCount=0
Unit=1/100 mm
Dated=Dated
DateEnd=31
DATA:Tree
   327   242   200   298   120   158   269   424   559   537
   687   532   703   718   421   738   679   634   840   622
   795   691   746   471   569   410   353   500   367   315
   402     0     0     0     0     0     0     0     0     0
HEADER:
DataFormat=Tree
Length=22
DateBegin=10
KeyNo=115614
KeyCode=BAYR0019-2
Project=9578
Location=Bayreuth
Species=CDLI
Comment=�BG
TreeNo=2
RadiusNo=2
Pith=-
WaldKante=WKS
PersId=NZ
FirstMeasurementDate=21.11.2019
GlobalMathCommentCount=0
ImageCount=0
CommentCount=0
BibliographyCount=0
Unit=1/100 mm
Dated=Dated
DateEnd=31
DATA:Tree
   618   760   449   619   593   344   665   649   729   901
   595   551   499   564   373   473   348   366   582   400
   390   485     0     0     0     0     0     0     0     0
