# Supplementary material for: Impact of climatic conditions on radial growth of non-native Cedrus libani compared to native conifers in Central Europe
Source: PLoS One. 2023 May 12;18(5):e0275317. doi: 10.1371/journal.pone.0275317 (PMC10180601; doi:10.1371/journal.pone.0275317)
Supplement: S1 Data — (ZIP) [file pone.0275317.s007.zip › tree core measurements/Cedrus/BAYR_9578_2.fhm]

HEADER:
DataFormat=Tree
Length=27
DateBegin=1
KeyNo=115597
KeyCode=BAYR0002
Project=9578
Location=Bayreuth
Species=CDLI
Comment=�BG
TreeNo=2
Pith=n
WaldKante=WKS
PersId=NZ
FirstMeasurementDate=19.11.2019
GlobalMathCommentCount=0
ImageCount=0
CommentCount=0
BibliographyCount=0
Unit=1/100 mm
SeriesType=Mean curve
Dated=Undated
ChronoMemberKeycodes=BAYR0002-1,BAYR0002-2
ChronoMemberCount=2
DATA:Tree
   425   756   824   722   845   728   688   428   642   641
   460   730   566   503   687   402   377   332   331   340
   364   320   322   357   202   223   343     0     0     0
