# Supplementary material for: Impact of climatic conditions on radial growth of non-native Cedrus libani compared to native conifers in Central Europe
Source: PLoS One. 2023 May 12;18(5):e0275317. doi: 10.1371/journal.pone.0275317 (PMC10180601; doi:10.1371/journal.pone.0275317)
Supplement: S1 Data — (ZIP) [file pone.0275317.s007.zip › tree core measurements/Cedrus/BAYR_9578_2.fhr]

HEADER:
DataFormat=Tree
Length=27
DateBegin=1
KeyNo=115597
KeyCode=BAYR0002-1
Project=9578
Location=Bayreuth
Species=CDLI
Comment=�BG
TreeNo=2
RadiusNo=1
CoreNo=1
Pith=n
WaldKante=WKS
PersId=NZ
FirstMeasurementDate=19.11.2019
GlobalMathCommentCount=0
ImageCount=0
CommentCount=0
BibliographyCount=0
Unit=1/100 mm
DATA:Tree
   425   708   840   730   807   721   683   456   644   664
   535   806   634   569   730   410   325   330   297   275
   350   279   254   244   108   168   330     0     0     0
HEADER:
DataFormat=Tree
Length=26
DateBegin=2
KeyNo=115597
KeyCode=BAYR0002-2
Project=9578
Location=Bayreuth
Species=CDLI
Comment=�BG
TreeNo=2
RadiusNo=2
Pith=-
WaldKante=WKS
FirstMeasurementDate=19.11.2019
GlobalMathCommentCount=0
ImageCount=0
CommentCount=0
BibliographyCount=0
Unit=1/100 mm
DATA:Tree
   804   808   714   883   735   693   401   641   618   386
   655   498   438   644   395   429   335   365   406   378
   362   390   470   296   279   357     0     0     0     0
