# Supplementary material for: Impact of climatic conditions on radial growth of non-native Cedrus libani compared to native conifers in Central Europe
Source: PLoS One. 2023 May 12;18(5):e0275317. doi: 10.1371/journal.pone.0275317 (PMC10180601; doi:10.1371/journal.pone.0275317)
Supplement: S1 Data — (ZIP) [file pone.0275317.s007.zip › tree core measurements/Cedrus/BAYR_9578_20.fhm]

HEADER:
DataFormat=Tree
Length=31
DateBegin=1
KeyNo=115615
KeyCode=BAYR0020
Project=9578
Location=Bayreuth
Species=CDLI
Comment=�BG
TreeNo=20
PersId=NZ
FirstMeasurementDate=20.11.2019
GlobalMathCommentCount=0
ImageCount=0
CommentCount=0
BibliographyCount=0
Unit=1/100 mm
SeriesType=Mean curve
Dated=Undated
Pith=-
WaldKante=WKS
DATA:Tree
   659   507   489   585   450   577   698   371   509   432
   564   473   556   310   164   510   511   422   517   278
   455   265   287   161   280   211   129   353   198   143
   249     0     0     0     0     0     0     0     0     0
