# Supplementary material for: Impact of climatic conditions on radial growth of non-native Cedrus libani compared to native conifers in Central Europe
Source: PLoS One. 2023 May 12;18(5):e0275317. doi: 10.1371/journal.pone.0275317 (PMC10180601; doi:10.1371/journal.pone.0275317)
Supplement: S1 Data — (ZIP) [file pone.0275317.s007.zip › tree core measurements/Cedrus/BAYR_9578_20.fhr]

HEADER:
DataFormat=Tree
Length=31
DateBegin=1
KeyNo=115615
KeyCode=BAYR0020-1
Project=9578
Location=Bayreuth
Species=CDLI
Comment=�BG
TreeNo=20
RadiusNo=1
PersId=NZ
FirstMeasurementDate=20.11.2019
GlobalMathCommentCount=0
ImageCount=0
CommentCount=0
BibliographyCount=0
Unit=1/100 mm
Dated=Dated
DateEnd=31
Pith=-
WaldKante=WKS
DATA:Tree
   659   507   514   587   420   539   689   344   513   419
   554   444   554   313   171   445   530   421   514   257
   462   266   318   190   298   213   125   387   215   155
   284     0     0     0     0     0     0     0     0     0
HEADER:
DataFormat=Tree
Length=29
DateBegin=3
KeyNo=115615
KeyCode=BAYR0020-2
Project=9578
Location=Bayreuth
Species=CDLI
Comment=�BG
TreeNo=20
RadiusNo=2
PersId=NZ
FirstMeasurementDate=20.11.2019
GlobalMathCommentCount=0
ImageCount=0
CommentCount=0
BibliographyCount=0
Unit=1/100 mm
Dated=Dated
DateEnd=31
Pith=-
WaldKante=WKS
DATA:Tree
   464   583   480   615   707   398   505   446   574   503
   559   307   157   575   493   423   521   299   448   265
   256   133   262   210   133   320   181   132   214     0
