# Supplementary material for: Impact of climatic conditions on radial growth of non-native Cedrus libani compared to native conifers in Central Europe
Source: PLoS One. 2023 May 12;18(5):e0275317. doi: 10.1371/journal.pone.0275317 (PMC10180601; doi:10.1371/journal.pone.0275317)
Supplement: S1 Data — (ZIP) [file pone.0275317.s007.zip › tree core measurements/Cedrus/BAYR_9578_21.fhm]

HEADER:
DataFormat=Tree
Length=30
DateBegin=1
KeyNo=115616
KeyCode=BAYR0021
Project=9578
Location=Bayreuth
Species=CDLI
Comment=�BG
TreeNo=21
Pith=-
WaldKante=WKS
PersId=NZ
FirstMeasurementDate=21.11.2019
GlobalMathCommentCount=0
ImageCount=0
CommentCount=0
BibliographyCount=0
Unit=1/100 mm
SeriesType=Mean curve
Dated=Undated
ChronoMemberKeycodes=BAYR0021-1,BAYR0021-2
ChronoMemberCount=2
DATA:Tree
   342   286   367   100   177   453   405   490   488   548
   523   560   173   103   361   302   354   329   232   388
   206   118    78   216   179   129   267   211   171   304
