# Supplementary material for: Impact of climatic conditions on radial growth of non-native Cedrus libani compared to native conifers in Central Europe
Source: PLoS One. 2023 May 12;18(5):e0275317. doi: 10.1371/journal.pone.0275317 (PMC10180601; doi:10.1371/journal.pone.0275317)
Supplement: S1 Data — (ZIP) [file pone.0275317.s007.zip › tree core measurements/Cedrus/BAYR_9578_21.fhr]

HEADER:
DataFormat=Tree
Length=28
DateBegin=3
KeyNo=115616
KeyCode=BAYR0021-1
Project=9578
Location=Bayreuth
Species=CDLI
Comment=�BG
TreeNo=21
RadiusNo=1
Pith=-
WaldKante=WKS
PersId=NZ
FirstMeasurementDate=21.11.2019
GlobalMathCommentCount=0
ImageCount=0
CommentCount=0
BibliographyCount=0
Unit=1/100 mm
DATA:Tree
   378   103   179   462   396   512   488   560   489   586
   142   128   472   358   350   240   153   321   202   145
   105   285   157   144   373   267   202   314     0     0
HEADER:
DataFormat=Tree
Length=30
DateBegin=1
KeyNo=115616
KeyCode=BAYR0021-2
Project=9578
Location=Bayreuth
Species=CDLI
Comment=�BG
TreeNo=21
RadiusNo=2
Pith=n
WaldKante=WKS
PersId=NZ
FirstMeasurementDate=21.11.2019
GlobalMathCommentCount=0
ImageCount=0
CommentCount=0
BibliographyCount=0
Unit=1/100 mm
DATA:Tree
   342   286   357    97   175   444   414   469   489   536
   558   535   205    78   250   246   359   418   311   455
   210    91    52   147   202   115   162   155   141   294
