# Supplementary material for: Impact of climatic conditions on radial growth of non-native Cedrus libani compared to native conifers in Central Europe
Source: PLoS One. 2023 May 12;18(5):e0275317. doi: 10.1371/journal.pone.0275317 (PMC10180601; doi:10.1371/journal.pone.0275317)
Supplement: S1 Data — (ZIP) [file pone.0275317.s007.zip › tree core measurements/Cedrus/BAYR_9578_22.fhm]

HEADER:
DataFormat=Tree
Length=31
DateBegin=1
KeyNo=115617
KeyCode=BAYR0022
Project=9578
Location=Bayreuth
Species=CDLI
Comment=�BG
TreeNo=22
Pith=n
WaldKante=WKS
PersId=NZ
FirstMeasurementDate=22.11.2019
GlobalMathCommentCount=0
ImageCount=0
CommentCount=0
BibliographyCount=0
Unit=1/100 mm
SeriesType=Mean curve
Dated=Undated
ChronoMemberKeycodes=BAYR0022-1,BAYR0022-2
ChronoMemberCount=2
DATA:Tree
   498   437   390   453   143    92   283   375   657   656
   653   636   706   350   390   671   466   494   519   366
   413   237   163   136   166   111   121   198   192   218
   286     0     0     0     0     0     0     0     0     0
