# Supplementary material for: Impact of climatic conditions on radial growth of non-native Cedrus libani compared to native conifers in Central Europe
Source: PLoS One. 2023 May 12;18(5):e0275317. doi: 10.1371/journal.pone.0275317 (PMC10180601; doi:10.1371/journal.pone.0275317)
Supplement: S1 Data — (ZIP) [file pone.0275317.s007.zip › tree core measurements/Cedrus/BAYR_9578_22.fhr]

HEADER:
DataFormat=Tree
Length=31
DateBegin=1
KeyNo=115617
KeyCode=BAYR0022-1
Project=9578
Location=Bayreuth
Species=CDLI
Comment=�BG
TreeNo=22
RadiusNo=1
Pith=n
WaldKante=WKS
PersId=NZ
FirstMeasurementDate=22.11.2019
GlobalMathCommentCount=0
ImageCount=0
CommentCount=0
BibliographyCount=0
Unit=1/100 mm
DATA:Tree
   498   450   412   470   114    78   246   350   648   639
   690   660   713   300   410   759   536   548   568   397
   465   292   192   165   187   116   104   203   218   251
   351     0     0     0     0     0     0     0     0     0
HEADER:
DataFormat=Tree
Length=30
DateBegin=2
KeyNo=115617
KeyCode=BAYR0022-2
Project=9578
Location=Bayreuth
Species=CDLI
Comment=�BG
TreeNo=22
RadiusNo=2
Pith=-
WaldKante=WKS
PersId=NZ
FirstMeasurementDate=22.11.2019
GlobalMathCommentCount=0
ImageCount=0
CommentCount=0
BibliographyCount=0
Unit=1/100 mm
DATA:Tree
   424   368   436   172   107   320   400   666   674   617
   613   699   400   371   584   397   440   470   335   361
   182   135   107   146   106   139   194   167   185   221
