# Supplementary material for: Impact of climatic conditions on radial growth of non-native Cedrus libani compared to native conifers in Central Europe
Source: PLoS One. 2023 May 12;18(5):e0275317. doi: 10.1371/journal.pone.0275317 (PMC10180601; doi:10.1371/journal.pone.0275317)
Supplement: S1 Data — (ZIP) [file pone.0275317.s007.zip › tree core measurements/Cedrus/BAYR_9578_23.fhm]

HEADER:
DataFormat=Tree
Length=30
DateBegin=1
KeyNo=115618
KeyCode=BAYR0023
Project=9578
Location=BAYREUTH
Species=CDLI
Comment=�BG
TreeNo=23
Pith=n
WaldKante=WKS
PersId=NZ
FirstMeasurementDate=10.12.2019
GlobalMathCommentCount=0
ImageCount=0
CommentCount=0
BibliographyCount=0
Unit=1/100 mm
SeriesType=Mean curve
Dated=Undated
ChronoMemberKeycodes=BAYR0023-1,BAYR0023-2
ChronoMemberCount=2
DATA:Tree
   430   465   553    87   137   334   208   380   282   391
   267   409   226   154   299   256   271   311   228   364
   217   158   106   161   151   118   309   172   120   227
