# Supplementary material for: Impact of climatic conditions on radial growth of non-native Cedrus libani compared to native conifers in Central Europe
Source: PLoS One. 2023 May 12;18(5):e0275317. doi: 10.1371/journal.pone.0275317 (PMC10180601; doi:10.1371/journal.pone.0275317)
Supplement: S1 Data — (ZIP) [file pone.0275317.s007.zip › tree core measurements/Cedrus/BAYR_9578_23.fhr]

HEADER:
DataFormat=Tree
Length=30
DateBegin=1
KeyNo=115618
KeyCode=BAYR0023-1
Project=9578
Location=BAYREUTH
Species=CDLI
Comment=�BG
TreeNo=23
RadiusNo=1
Pith=n
WaldKante=WKS
PersId=NZ
FirstMeasurementDate=10.12.2019
GlobalMathCommentCount=0
ImageCount=0
CommentCount=0
BibliographyCount=0
Unit=1/100 mm
DATA:Tree
   389   487   591    91   170   384   256   405   288   401
   291   503   253   194   362   284   266   299   227   375
   218   138    90   146   130   142   320   146    96   169
HEADER:
DataFormat=Tree
Length=30
DateBegin=1
KeyNo=115618
KeyCode=BAYR0023-2
Project=9578
Location=BAYREUTH
Species=CDLI
Comment=�BG
TreeNo=23
RadiusNo=2
Pith=n
WaldKante=WKS
PersId=NZ
FirstMeasurementDate=10.12.2019
GlobalMathCommentCount=0
ImageCount=0
CommentCount=0
BibliographyCount=0
Unit=1/100 mm
DATA:Tree
   471   444   515    83   105   285   160   355   276   381
   243   316   200   115   236   229   277   324   230   354
   217   179   122   177   173    94   298   198   144   286
