# Supplementary material for: Impact of climatic conditions on radial growth of non-native Cedrus libani compared to native conifers in Central Europe
Source: PLoS One. 2023 May 12;18(5):e0275317. doi: 10.1371/journal.pone.0275317 (PMC10180601; doi:10.1371/journal.pone.0275317)
Supplement: S1 Data — (ZIP) [file pone.0275317.s007.zip › tree core measurements/Cedrus/BAYR_9578_24.fhm]

HEADER:
DataFormat=Tree
Length=30
DateBegin=1
KeyNo=115619
KeyCode=BAYR0024
Project=9578
Location=Bayreuth
Species=CDLI
Comment=�BG
TreeNo=24
PersId=NZ
FirstMeasurementDate=20.11.2019
GlobalMathCommentCount=0
ImageCount=0
CommentCount=0
BibliographyCount=0
Unit=1/100 mm
Pith=n
SeriesType=Mean curve
Dated=Undated
DATA:Tree
   649   584   629   657   800   901   756   895   798   789
   636   774   701   438   732   591   645   716   574   578
   478   466   427   313   363   446   459   252   314   392
