# Supplementary material for: Impact of climatic conditions on radial growth of non-native Cedrus libani compared to native conifers in Central Europe
Source: PLoS One. 2023 May 12;18(5):e0275317. doi: 10.1371/journal.pone.0275317 (PMC10180601; doi:10.1371/journal.pone.0275317)
Supplement: S1 Data — (ZIP) [file pone.0275317.s007.zip › tree core measurements/Cedrus/BAYR_9578_24.fhr]

HEADER:
DataFormat=Tree
Length=30
DateBegin=1
KeyNo=115619
KeyCode=BAYR0024-1
Project=9578
Location=Bayreuth
Species=CDLI
Comment=�BG
TreeNo=24
RadiusNo=1
PersId=NZ
FirstMeasurementDate=20.11.2019
GlobalMathCommentCount=0
ImageCount=0
CommentCount=0
BibliographyCount=0
Unit=1/100 mm
Pith=n
DATA:Tree
   587   558   599   641   798   947   818   974   890   860
   680   798   672   438   709   573   576   671   566   541
   447   437   416   328   413   460   462   244   297   367
HEADER:
DataFormat=Tree
Length=30
DateBegin=1
KeyNo=115619
KeyCode=BAYR0024-2
Project=9578
Location=Bayreuth
Species=CDLI
Comment=�BG
TreeNo=24
RadiusNo=2
Pith=n
PersId=NZ
FirstMeasurementDate=20.11.2019
GlobalMathCommentCount=0
ImageCount=0
CommentCount=0
BibliographyCount=0
Unit=1/100 mm
DATA:Tree
   712   611   659   674   803   856   694   816   707   719
   592   751   731   438   756   610   715   761   583   616
   510   496   438   298   313   433   457   261   332   417
