# Supplementary material for: Impact of climatic conditions on radial growth of non-native Cedrus libani compared to native conifers in Central Europe
Source: PLoS One. 2023 May 12;18(5):e0275317. doi: 10.1371/journal.pone.0275317 (PMC10180601; doi:10.1371/journal.pone.0275317)
Supplement: S1 Data — (ZIP) [file pone.0275317.s007.zip › tree core measurements/Cedrus/BAYR_9578_25.fhm]

HEADER:
DataFormat=Tree
Length=27
DateBegin=1
KeyCode=BAYR0025
Location=BAYREUTH
GlobalMathCommentCount=0
ImageCount=0
CommentCount=0
BibliographyCount=0
KeyNo=115620
Project=9578
Species=CDLI
Comment=�BG
TreeNo=25
Pith=n
WaldKante=WKS
PersId=NZ
FirstMeasurementDate=22.11.2019
Unit=1/100 mm
SeriesType=Mean curve
Dated=Undated
ChronoMemberKeycodes=BAYR0025-1,BAYR0025-2
ChronoMemberCount=2
DATA:Tree
   610   780   757   591   629   659   732   562   722   470
   286   567   566   578   561   423   451   327   282   145
   318   271   229   299   192   158   212     0     0     0
