# Supplementary material for: Impact of climatic conditions on radial growth of non-native Cedrus libani compared to native conifers in Central Europe
Source: PLoS One. 2023 May 12;18(5):e0275317. doi: 10.1371/journal.pone.0275317 (PMC10180601; doi:10.1371/journal.pone.0275317)
Supplement: S1 Data — (ZIP) [file pone.0275317.s007.zip › tree core measurements/Cedrus/BAYR_9578_25.fhr]

HEADER:
DataFormat=Tree
Length=27
DateBegin=1
KeyCode=BAYR0025-1
Location=BAYREUTH
GlobalMathCommentCount=0
ImageCount=0
CommentCount=0
BibliographyCount=0
KeyNo=115620
Project=9578
Species=CDLI
Comment=�BG
TreeNo=25
RadiusNo=1
Pith=n
WaldKante=WKS
PersId=NZ
FirstMeasurementDate=22.11.2019
Unit=1/100 mm
DATA:Tree
   610   845   750   648   723   777   818   555   670   309
   166   457   501   437   406   490   641   506   458   213
   343   259   222   247   161   109   112     0     0     0
HEADER:
DataFormat=Tree
Length=26
DateBegin=2
KeyNo=115620
KeyCode=BAYR0025-2
Project=9578
Location=BAYREUTH
Species=CDLI
Comment=�BG
TreeNo=25
RadiusNo=2
Pith=-
WaldKante=WKS
PersId=NZ
FirstMeasurementDate=22.11.2019
GlobalMathCommentCount=0
ImageCount=0
CommentCount=0
BibliographyCount=0
Unit=1/100 mm
DATA:Tree
   715   765   535   535   541   646   569   775   631   406
   678   632   719   716   356   262   149   106    78   293
   284   237   352   224   207   312     0     0     0     0
