# Supplementary material for: Impact of climatic conditions on radial growth of non-native Cedrus libani compared to native conifers in Central Europe
Source: PLoS One. 2023 May 12;18(5):e0275317. doi: 10.1371/journal.pone.0275317 (PMC10180601; doi:10.1371/journal.pone.0275317)
Supplement: S1 Data — (ZIP) [file pone.0275317.s007.zip › tree core measurements/Cedrus/BAYR_9578_26.fhm]

HEADER:
DataFormat=Tree
Length=30
DateBegin=1
KeyNo=115621
KeyCode=BAYR0026
Project=9578
Location=BAYREUTH
Species=CDLI
Comment=�BG
TreeNo=26
Pith=n
WaldKante=WKS
PersId=NZ
FirstMeasurementDate=22.11.2019
GlobalMathCommentCount=0
ImageCount=0
CommentCount=0
BibliographyCount=0
Unit=1/100 mm
SeriesType=Mean curve
Dated=Undated
ChronoMemberKeycodes=BAYR0026-1,BAYR0026-2
ChronoMemberCount=2
DATA:Tree
   480   439   666   654   690   650   715   682   710   718
   659   723   199   109   486   517   637   635   468   481
   287   240   213   361   390   399   438   279   289   345
