# Supplementary material for: Impact of climatic conditions on radial growth of non-native Cedrus libani compared to native conifers in Central Europe
Source: PLoS One. 2023 May 12;18(5):e0275317. doi: 10.1371/journal.pone.0275317 (PMC10180601; doi:10.1371/journal.pone.0275317)
Supplement: S1 Data — (ZIP) [file pone.0275317.s007.zip › tree core measurements/Cedrus/BAYR_9578_26.fhr]

HEADER:
DataFormat=Tree
Length=30
DateBegin=1
KeyNo=115621
KeyCode=BAYR0026-1
Project=9578
Location=BAYREUTH
Species=CDLI
Comment=�BG
TreeNo=26
RadiusNo=1
Pith=n
WaldKante=WKS
PersId=NZ
FirstMeasurementDate=22.11.2019
GlobalMathCommentCount=0
ImageCount=0
CommentCount=0
BibliographyCount=0
Unit=1/100 mm
DATA:Tree
   480   451   685   679   771   726   773   689   748   771
   731   835   226   117   530   596   744   808   655   553
   275   233   228   395   519   505   495   319   295   328
HEADER:
DataFormat=Tree
Length=29
DateBegin=2
KeyNo=115621
KeyCode=BAYR0026-2
Project=9578
Location=BAYREUTH
Species=CDLI
Comment=�BG
TreeNo=26
RadiusNo=2
Pith=n
WaldKante=WKS
PersId=NZ
FirstMeasurementDate=22.11.2019
GlobalMathCommentCount=0
ImageCount=0
CommentCount=0
BibliographyCount=0
Unit=1/100 mm
DATA:Tree
   427   648   629   610   575   657   675   672   665   587
   611   173   102   442   438   531   462   282   410   300
   248   199   328   262   294   382   239   283   362     0
