# Supplementary material for: Impact of climatic conditions on radial growth of non-native Cedrus libani compared to native conifers in Central Europe
Source: PLoS One. 2023 May 12;18(5):e0275317. doi: 10.1371/journal.pone.0275317 (PMC10180601; doi:10.1371/journal.pone.0275317)
Supplement: S1 Data — (ZIP) [file pone.0275317.s007.zip › tree core measurements/Cedrus/BAYR_9578_27.fhm]

HEADER:
DataFormat=Tree
Length=29
DateBegin=1
KeyNo=115622
KeyCode=BAYR0027
Project=9578
Location=BAYREUTH
Species=CDLI
Comment=�BG
TreeNo=27
Pith=n
WaldKante=WKS
PersId=NZ
FirstMeasurementDate=22.11.2019
GlobalMathCommentCount=0
ImageCount=0
CommentCount=0
BibliographyCount=0
Unit=1/100 mm
SeriesType=Mean curve
Dated=Undated
ChronoMemberKeycodes=BAYR0027-1,BAYR0027-2
ChronoMemberCount=2
DATA:Tree
   237   311    86    51   255   252   367   333   470   425
   584   282   361   695   617   716   735   467   616   552
   508   424   521   415   344   527   325   340   476     0
