# Supplementary material for: Impact of climatic conditions on radial growth of non-native Cedrus libani compared to native conifers in Central Europe
Source: PLoS One. 2023 May 12;18(5):e0275317. doi: 10.1371/journal.pone.0275317 (PMC10180601; doi:10.1371/journal.pone.0275317)
Supplement: S1 Data — (ZIP) [file pone.0275317.s007.zip › tree core measurements/Cedrus/BAYR_9578_27.fhr]

HEADER:
DataFormat=Tree
Length=29
DateBegin=1
KeyNo=115622
KeyCode=BAYR0027-1
Project=9578
Location=BAYREUTH
Species=CDLI
Comment=�BG
TreeNo=27
RadiusNo=1
Pith=n
WaldKante=WKS
PersId=NZ
FirstMeasurementDate=22.11.2019
GlobalMathCommentCount=0
ImageCount=0
CommentCount=0
BibliographyCount=0
Unit=1/100 mm
DATA:Tree
   237   295   100    54   294   242   291   310   470   409
   517   348   419   681   553   592   607   317   551   532
   533   455   531   447   356   523   289   348   470     0
HEADER:
DataFormat=Tree
Length=28
DateBegin=2
KeyNo=115622
KeyCode=BAYR0027-2
Project=9578
Location=BAYREUTH
Species=CDLI
Comment=�BG
TreeNo=27
RadiusNo=2
Pith=-
WaldKante=WKS
PersId=NZ
FirstMeasurementDate=22.11.2019
GlobalMathCommentCount=0
ImageCount=0
CommentCount=0
BibliographyCount=0
Unit=1/100 mm
DATA:Tree
   328    72    49   216   263   443   357   470   442   651
   216   304   710   682   841   864   617   681   572   484
   394   511   384   332   531   361   333   483     0     0
