# Supplementary material for: Impact of climatic conditions on radial growth of non-native Cedrus libani compared to native conifers in Central Europe
Source: PLoS One. 2023 May 12;18(5):e0275317. doi: 10.1371/journal.pone.0275317 (PMC10180601; doi:10.1371/journal.pone.0275317)
Supplement: S1 Data — (ZIP) [file pone.0275317.s007.zip › tree core measurements/Cedrus/BAYR_9578_3.fhm]

HEADER:
DataFormat=Tree
Length=32
DateBegin=1
KeyNo=9578
KeyCode=BAYR0003
Project=9578
Location=Bayreuth
Species=CDLI
Comment=�BG
TreeNo=3
Pith=n
WaldKante=WKS
PersId=NZ
FirstMeasurementDate=20.11.2019
GlobalMathCommentCount=0
ImageCount=0
CommentCount=0
BibliographyCount=0
Unit=1/100 mm
Dated=Dated
DateEnd=32
SeriesType=Mean curve
ChronoMemberKeycodes=BAYR0003-2,BAYR0003-1
ChronoMemberCount=2
DATA:Tree
   260   330   329   110   517   586   771   825   775  1006
   973   992   822  1046   858   651   969   726   656   838
   598   576   593   645   499   567   550   460   446   366
   247   396     0     0     0     0     0     0     0     0
