# Supplementary material for: Impact of climatic conditions on radial growth of non-native Cedrus libani compared to native conifers in Central Europe
Source: PLoS One. 2023 May 12;18(5):e0275317. doi: 10.1371/journal.pone.0275317 (PMC10180601; doi:10.1371/journal.pone.0275317)
Supplement: S1 Data — (ZIP) [file pone.0275317.s007.zip › tree core measurements/Cedrus/BAYR_9578_3.fhr]

HEADER:
DataFormat=Tree
Length=32
DateBegin=1
KeyNo=9578
KeyCode=BAYR0003-2
Project=9578
Location=Bayreuth
Species=CDLI
Comment=�BG
TreeNo=3
RadiusNo=2
Pith=n
WaldKante=WKS
PersId=NZ
FirstMeasurementDate=20.11.2019
GlobalMathCommentCount=0
ImageCount=0
CommentCount=0
BibliographyCount=0
Unit=1/100 mm
Dated=Dated
DateEnd=32
DATA:Tree
   260   330   329   110   517   586   755   830   745   974
   888   906   771   989   889   589   885   760   737   885
   630   561   549   645   493   510   471   457   459   311
   211   344     0     0     0     0     0     0     0     0
HEADER:
DataFormat=Tree
Length=26
DateBegin=7
KeyNo=115598
KeyCode=BAYR0003-1
Project=9578
Location=Bayreuth
Species=CDLI
Comment=�BG
TreeNo=3
RadiusNo=1
Pith=-
WaldKante=WKS
PersId=NZ
FirstMeasurementDate=20.11.19
GlobalMathCommentCount=0
ImageCount=0
CommentCount=0
BibliographyCount=0
Unit=1/100 mm
Dated=Dated
DateEnd=32
DATA:Tree
   787   821   805  1039  1058  1079   873  1104   828   714
  1053   692   576   791   566   591   638   645   505   624
   630   464   434   421   283   448     0     0     0     0
