# Supplementary material for: Impact of climatic conditions on radial growth of non-native Cedrus libani compared to native conifers in Central Europe
Source: PLoS One. 2023 May 12;18(5):e0275317. doi: 10.1371/journal.pone.0275317 (PMC10180601; doi:10.1371/journal.pone.0275317)
Supplement: S1 Data — (ZIP) [file pone.0275317.s007.zip › tree core measurements/Cedrus/BAYR_9578_4.fhm]

HEADER:
DataFormat=Tree
Length=32
DateBegin=1
KeyNo=115599
KeyCode=BAYR0004
Project=9578
Location=BAYREUTH
Species=CDLI
Comment=�BG
TreeNo=4
Pith=M
WaldKante=WKS
PersId=NZ
FirstMeasurementDate=10.12.2019
GlobalMathCommentCount=0
ImageCount=0
CommentCount=0
BibliographyCount=0
Unit=1/100 mm
SeriesType=Mean curve
Dated=Undated
ChronoMemberKeycodes=BAYR0004-1,BAYR0004-2
ChronoMemberCount=2
DATA:Tree
   389   464   284   103   418   629   566   690   649   732
   631   781   624   796   690   539   788   684   522   675
   625   585   354   469   428   265   303   319   330   317
   351   432     0     0     0     0     0     0     0     0
