# Supplementary material for: Impact of climatic conditions on radial growth of non-native Cedrus libani compared to native conifers in Central Europe
Source: PLoS One. 2023 May 12;18(5):e0275317. doi: 10.1371/journal.pone.0275317 (PMC10180601; doi:10.1371/journal.pone.0275317)
Supplement: S1 Data — (ZIP) [file pone.0275317.s007.zip › tree core measurements/Cedrus/BAYR_9578_4.fhr]

HEADER:
DataFormat=Tree
Length=32
DateBegin=1
KeyNo=115599
KeyCode=BAYR0004-1
Project=9578
Location=BAYREUTH
Species=CDLI
Comment=�BG
TreeNo=4
RadiusNo=1
Pith=M
WaldKante=WKS
PersId=NZ
FirstMeasurementDate=10.12.2019
GlobalMathCommentCount=0
ImageCount=0
CommentCount=0
BibliographyCount=0
Unit=1/100 mm
DATA:Tree
   439   493   272   125   407   599   524   626   594   658
   550   702   517   654   563   433   677   600   438   600
   522   465   304   442   422   304   310   286   290   240
   226   309     0     0     0     0     0     0     0     0
HEADER:
DataFormat=Tree
Length=32
DateBegin=1
KeyNo=115599
KeyCode=BAYR0004-2
Project=9578
Location=BAYREUTH
Species=CDLI
Comment=�BG
TreeNo=4
RadiusNo=2
Pith=M
WaldKante=WKS
PersId=NZ
FirstMeasurementDate=10.12.2019
GlobalMathCommentCount=0
ImageCount=0
CommentCount=0
BibliographyCount=0
Unit=1/100 mm
DATA:Tree
   340   435   297    81   430   659   608   755   705   807
   713   861   732   938   818   646   899   769   606   751
   729   706   405   496   434   227   297   352   371   395
   476   555     0     0     0     0     0     0     0     0
