# Supplementary material for: Impact of climatic conditions on radial growth of non-native Cedrus libani compared to native conifers in Central Europe
Source: PLoS One. 2023 May 12;18(5):e0275317. doi: 10.1371/journal.pone.0275317 (PMC10180601; doi:10.1371/journal.pone.0275317)
Supplement: S1 Data — (ZIP) [file pone.0275317.s007.zip › tree core measurements/Cedrus/BAYR_9578_5.fhm]

HEADER:
DataFormat=Tree
Length=33
DateBegin=1
KeyNo=115600
KeyCode=BAYR0005
Project=9578
Location=BAYREUTH
Species=CDLI
Comment=�BG
TreeNo=5
Pith=n
WaldKante=WKS
PersId=NZ
FirstMeasurementDate=09.12.2019
GlobalMathCommentCount=0
ImageCount=0
CommentCount=0
BibliographyCount=0
Unit=1/100 mm
Dated=Dated
DateEnd=33
SeriesType=Mean curve
ChronoMemberKeycodes=BAYR0005-1,BAYR0005-2
ChronoMemberCount=2
DATA:Tree
    97   142   360   353   177   519   502   502   615   518
   586   353   527   311   548   509   348   557   471   491
   679   451   447   447   455   361   390   311   295   354
   376   340   349     0     0     0     0     0     0     0
