# Supplementary material for: Impact of climatic conditions on radial growth of non-native Cedrus libani compared to native conifers in Central Europe
Source: PLoS One. 2023 May 12;18(5):e0275317. doi: 10.1371/journal.pone.0275317 (PMC10180601; doi:10.1371/journal.pone.0275317)
Supplement: S1 Data — (ZIP) [file pone.0275317.s007.zip › tree core measurements/Cedrus/BAYR_9578_5.fhr]

HEADER:
DataFormat=Tree
Length=32
DateBegin=2
KeyNo=115600
KeyCode=BAYR0005-1
Project=9578
Location=BAYREUTH
Species=CDLI
Comment=�BG
TreeNo=5
RadiusNo=1
Pith=n
WaldKante=WKS
PersId=NZ
FirstMeasurementDate=09.12.2019
GlobalMathCommentCount=0
ImageCount=0
CommentCount=0
BibliographyCount=0
Unit=1/100 mm
Dated=Dated
DateEnd=33
DATA:Tree
   166   388   375   174   512   507   532   632   547   600
   357   514   300   566   572   390   571   469   486   654
   401   424   444   549   421   440   361   339   409   460
   426   389     0     0     0     0     0     0     0     0
HEADER:
DataFormat=Tree
Length=33
DateBegin=1
KeyNo=115600
KeyCode=BAYR0005-2
Project=9578
Location=BAYREUTH
Species=CDLI
Comment=�BG
TreeNo=5
RadiusNo=2
Pith=n
WaldKante=WKS
PersId=NZ
FirstMeasurementDate=09.12.2019
GlobalMathCommentCount=0
ImageCount=0
CommentCount=0
BibliographyCount=0
Unit=1/100 mm
Dated=Dated
DateEnd=33
DATA:Tree
    97   118   332   331   180   527   497   473   598   489
   572   350   541   323   530   447   307   543   473   497
   704   502   470   451   361   301   341   261   252   300
   292   254   310     0     0     0     0     0     0     0
