# Supplementary material for: Impact of climatic conditions on radial growth of non-native Cedrus libani compared to native conifers in Central Europe
Source: PLoS One. 2023 May 12;18(5):e0275317. doi: 10.1371/journal.pone.0275317 (PMC10180601; doi:10.1371/journal.pone.0275317)
Supplement: S1 Data — (ZIP) [file pone.0275317.s007.zip › tree core measurements/Cedrus/BAYR_9578_6.fhm]

HEADER:
DataFormat=Tree
Length=26
DateBegin=1
KeyNo=115601
KeyCode=BAYR0006
Project=9578
Location=BAYREUTH
Species=CDLI
Comment=�BG
TreeNo=6
Pith=-
WaldKante=WKS
PersId=NZ
FirstMeasurementDate=09.12.2019
GlobalMathCommentCount=0
ImageCount=0
CommentCount=0
BibliographyCount=0
Unit=1/100 mm
SeriesType=Mean curve
Dated=Undated
ChronoMemberKeycodes=BAYR0006-1,BAYR0006-2
ChronoMemberCount=2
DATA:Tree
   602   640   641   712   685   649   576   590   645   602
   602   543   576   749   589   464   506   428   401   463
   397   428   586   456   611   479     0     0     0     0
