# Supplementary material for: Impact of climatic conditions on radial growth of non-native Cedrus libani compared to native conifers in Central Europe
Source: PLoS One. 2023 May 12;18(5):e0275317. doi: 10.1371/journal.pone.0275317 (PMC10180601; doi:10.1371/journal.pone.0275317)
Supplement: S1 Data — (ZIP) [file pone.0275317.s007.zip › tree core measurements/Cedrus/BAYR_9578_6.fhr]

HEADER:
DataFormat=Tree
Length=26
DateBegin=1
KeyNo=115601
KeyCode=BAYR0006-1
Project=9578
Location=BAYREUTH
Species=CDLI
Comment=�BG
TreeNo=6
Pith=-
WaldKante=WKS
PersId=NZ
FirstMeasurementDate=09.12.2019
GlobalMathCommentCount=0
ImageCount=0
CommentCount=0
BibliographyCount=0
Unit=1/100 mm
Dated=Dated
DateEnd=26
RadiusNo=1
DATA:Tree
   602   640   599   710   654   714   481   638   642   430
   568   483   504   696   569   460   471   423   432   514
   401   408   494   240   513   427     0     0     0     0
HEADER:
DataFormat=Tree
Length=25
DateBegin=2
KeyNo=115601
KeyCode=BAYR0006-2
Project=9578
Location=BAYREUTH
Species=CDLI
Comment=�BG
TreeNo=6
RadiusNo=2
Pith=-
WaldKante=WKS
PersId=NZ
FirstMeasurementDate=09.12.2019
GlobalMathCommentCount=0
ImageCount=0
CommentCount=0
BibliographyCount=0
Unit=1/100 mm
Dated=Dated
DateEnd=26
DATA:Tree
   684   714   717   584   671   542   649   395   379   637
   603   649   803   609   468   542   433   371   413   393
   448   678   672   710   532     0     0     0     0     0
