# Supplementary material for: Impact of climatic conditions on radial growth of non-native Cedrus libani compared to native conifers in Central Europe
Source: PLoS One. 2023 May 12;18(5):e0275317. doi: 10.1371/journal.pone.0275317 (PMC10180601; doi:10.1371/journal.pone.0275317)
Supplement: S1 Data — (ZIP) [file pone.0275317.s007.zip › tree core measurements/Cedrus/BAYR_9578_7.fhm]

HEADER:
DataFormat=Tree
Length=33
DateBegin=1
KeyNo=115602
KeyCode=BAYR0007
Project=9578
Location=BAYREUTH
Species=CDLI
Comment=�BG
TreeNo=7
Pith=n
WaldKante=WKS
PersId=NZ
FirstMeasurementDate=09.12.2019
GlobalMathCommentCount=0
ImageCount=0
CommentCount=0
BibliographyCount=0
Unit=1/100 mm
SeriesType=Mean curve
Dated=Undated
ChronoMemberKeycodes=BAYR0007-1,BAYR0007-2
ChronoMemberCount=2
DATA:Tree
   224   205   271    69   116   417   372   338   527   449
   450   286   396   210   336   298   213   383   368   347
   469   250   345   338   277   206   242   178   166   239
   121   115   238     0     0     0     0     0     0     0
