# Supplementary material for: Impact of climatic conditions on radial growth of non-native Cedrus libani compared to native conifers in Central Europe
Source: PLoS One. 2023 May 12;18(5):e0275317. doi: 10.1371/journal.pone.0275317 (PMC10180601; doi:10.1371/journal.pone.0275317)
Supplement: S1 Data — (ZIP) [file pone.0275317.s007.zip › tree core measurements/Cedrus/BAYR_9578_7.fhr]

HEADER:
DataFormat=Tree
Length=33
DateBegin=1
KeyNo=115602
KeyCode=BAYR0007-1
Project=9578
Location=BAYREUTH
Species=CDLI
Comment=�BG
TreeNo=7
RadiusNo=1
Pith=n
WaldKante=WKS
PersId=NZ
FirstMeasurementDate=09.12.2019
GlobalMathCommentCount=0
ImageCount=0
CommentCount=0
BibliographyCount=0
Unit=1/100 mm
DATA:Tree
   239   219   303    74   124   441   388   366   587   473
   492   321   405   219   363   327   234   409   380   359
   497   275   348   350   307   217   251   184   178   251
   108   104   261     0     0     0     0     0     0     0
HEADER:
DataFormat=Tree
Length=33
DateBegin=1
KeyNo=115602
KeyCode=BAYR0007-2
Project=9578
Location=BAYREUTH
Species=CDLI
Comment=�BG
TreeNo=7
RadiusNo=2
Pith=n
WaldKante=WKS
PersId=NZ
FirstMeasurementDate=09.12.2019
GlobalMathCommentCount=0
ImageCount=0
CommentCount=0
BibliographyCount=0
Unit=1/100 mm
DATA:Tree
   210   191   239    65   109   394   356   310   467   425
   408   252   387   202   309   270   192   357   357   336
   441   225   343   327   248   196   234   172   154   228
   134   127   216     0     0     0     0     0     0     0
