# Supplementary material for: Impact of climatic conditions on radial growth of non-native Cedrus libani compared to native conifers in Central Europe
Source: PLoS One. 2023 May 12;18(5):e0275317. doi: 10.1371/journal.pone.0275317 (PMC10180601; doi:10.1371/journal.pone.0275317)
Supplement: S1 Data — (ZIP) [file pone.0275317.s007.zip › tree core measurements/Cedrus/BAYR_9578_8.fhm]

HEADER:
DataFormat=Tree
Length=32
DateBegin=1
KeyNo=115603
KeyCode=BAYR0008
Project=9578
Location=BAYREUTH
Species=CDLI
Comment=�BG
TreeNo=8
Pith=M
WaldKante=WKS
PersId=NZ
FirstMeasurementDate=09.12.2019
GlobalMathCommentCount=0
ImageCount=0
CommentCount=0
BibliographyCount=0
Unit=1/100 mm
SeriesType=Mean curve
Dated=Undated
ChronoMemberKeycodes=BAYR0008-1,BAYR0008-2
ChronoMemberCount=2
DATA:Tree
   303   392   135   213   707   597   535   711   537   524
   384   530   279   502   566   489   727   636   600   652
   417   541   517   481   336   418   289   365   430   291
   290   360     0     0     0     0     0     0     0     0
