# Supplementary material for: Impact of climatic conditions on radial growth of non-native Cedrus libani compared to native conifers in Central Europe
Source: PLoS One. 2023 May 12;18(5):e0275317. doi: 10.1371/journal.pone.0275317 (PMC10180601; doi:10.1371/journal.pone.0275317)
Supplement: S1 Data — (ZIP) [file pone.0275317.s007.zip › tree core measurements/Cedrus/BAYR_9578_8.fhr]

HEADER:
DataFormat=Tree
Length=31
DateBegin=2
KeyNo=115603
KeyCode=BAYR0008-1
Project=9578
Location=BAYREUTH
Species=CDLI
Comment=�BG
TreeNo=8
RadiusNo=1
Pith=n
WaldKante=WKS
PersId=NZ
FirstMeasurementDate=09.12.2019
GlobalMathCommentCount=0
ImageCount=0
CommentCount=0
BibliographyCount=0
Unit=1/100 mm
DATA:Tree
   432   144   197   758   600   538   741   563   538   400
   540   291   504   535   453   709   589   532   607   396
   569   555   541   381   485   306   401   490   295   319
   367     0     0     0     0     0     0     0     0     0
HEADER:
DataFormat=Tree
Length=32
DateBegin=1
KeyNo=115603
KeyCode=BAYR0008-2
Project=9578
Location=BAYREUTH
Species=CDLI
Comment=�BG
TreeNo=8
RadiusNo=2
Pith=M
WaldKante=WKS
PersId=NZ
FirstMeasurementDate=09.12.2019
GlobalMathCommentCount=0
ImageCount=0
CommentCount=0
BibliographyCount=0
Unit=1/100 mm
DATA:Tree
   303   352   126   230   657   595   533   682   512   510
   369   521   268   501   598   526   746   683   668   698
   439   513   479   421   291   351   273   329   371   288
   261   353     0     0     0     0     0     0     0     0
