# Supplementary material for: Impact of climatic conditions on radial growth of non-native Cedrus libani compared to native conifers in Central Europe
Source: PLoS One. 2023 May 12;18(5):e0275317. doi: 10.1371/journal.pone.0275317 (PMC10180601; doi:10.1371/journal.pone.0275317)
Supplement: S1 Data — (ZIP) [file pone.0275317.s007.zip › tree core measurements/Cedrus/BAYR_9578_9.fhm]

HEADER:
DataFormat=Tree
Length=29
DateBegin=1
KeyNo=115604
KeyCode=BAYR0009
Project=9578
Location=BAYREUTH
Species=CDLI
Comment=�BG
TreeNo=9
WaldKante=WKS
PersId=NZ
FirstMeasurementDate=09.12.2019
GlobalMathCommentCount=0
ImageCount=0
CommentCount=0
BibliographyCount=0
Unit=1/100 mm
Pith=n
SeriesType=Mean curve
Dated=Undated
ChronoMemberKeycodes=BAYR0009-1,BAYR0009-2
ChronoMemberCount=2
DATA:Tree
   327   619   635   355   686   649   736   449   499   344
   581   577   327   506   440   458   579   413   340   391
   329   226   330   321   319   343   315   259   326     0
