# Supplementary material for: Impact of climatic conditions on radial growth of non-native Cedrus libani compared to native conifers in Central Europe
Source: PLoS One. 2023 May 12;18(5):e0275317. doi: 10.1371/journal.pone.0275317 (PMC10180601; doi:10.1371/journal.pone.0275317)
Supplement: S1 Data — (ZIP) [file pone.0275317.s007.zip › tree core measurements/Cedrus/BAYR_9578_9.fhr]

HEADER:
DataFormat=Tree
Length=29
DateBegin=1
KeyNo=115604
KeyCode=BAYR0009-1
Project=9578
Location=BAYREUTH
Species=CDLI
Comment=�BG
TreeNo=9
RadiusNo=1
WaldKante=WKS
PersId=NZ
FirstMeasurementDate=09.12.2019
GlobalMathCommentCount=0
ImageCount=0
CommentCount=0
BibliographyCount=0
Unit=1/100 mm
Pith=-
DATA:Tree
   313   589   610   327   539   596   725   483   533   369
   581   509   285   498   453   481   630   484   384   416
   325   207   288   244   259   298   230   210   272     0
HEADER:
DataFormat=Tree
Length=29
DateBegin=1
KeyNo=115604
KeyCode=BAYR0009-2
Project=9578
Location=BAYREUTH
Species=CDLI
Comment=�BG
RadiusNo=2
Pith=n
WaldKante=WKS
PersId=NZ
FirstMeasurementDate=09.12.2019
GlobalMathCommentCount=0
ImageCount=0
CommentCount=0
BibliographyCount=0
TreeNo=9
Unit=1/100 mm
DATA:Tree
   341   650   661   383   834   702   748   416   465   319
   582   645   369   515   427   436   529   342   297   366
   334   246   372   398   380   389   401   308   381     0
