# Supplementary material for: Impact of climatic conditions on radial growth of non-native Cedrus libani compared to native conifers in Central Europe
Source: PLoS One. 2023 May 12;18(5):e0275317. doi: 10.1371/journal.pone.0275317 (PMC10180601; doi:10.1371/journal.pone.0275317)
Supplement: S1 Data — (ZIP) [file pone.0275317.s007.zip › tree core measurements/Cedrus/BAYR_Cedrus_undated.csv]

Year	BAYR0001	BAYR0002	BAYR0003	BAYR0004	BAYR0005	BAYR0006	BAYR0007	BAYR0008	BAYR0009	BAYR0010	BAYR0011	BAYR0012	BAYR0013	BAYR0014	BAYR0015	BAYR0016	BAYR0017	BAYR0018	BAYR0019	BAYR0020	BAYR0021	BAYR0022	BAYR0023	BAYR0024	BAYR0025	BAYR0026	BAYR0027
1	364	425	260	389	97	602	224	303	327	372	348	661	460	376	382	539	160	195	327	659	342	498	430	649	610	480	237
2	477	756	330	464	142	640	205	392	619	74	383	844	451	216	460	628	218	192	242	507	286	437	465	584	780	439	311
3	500	824	329	284	360	641	271	135	635	425	83	791	94	200	282	347	310	269	200	489	367	390	553	629	757	666	86
4	349	722	110	103	353	712	69	213	355	569	229	745	187	261	220	422	216	166	298	585	100	453	87	657	591	654	51
5	133	845	517	418	177	685	116	707	686	600	607	561	313	155	325	273	221	147	120	450	177	143	137	800	629	690	255
6	479	728	586	629	519	649	417	597	649	773	625	698	505	104	46	242	329	193	158	577	453	92	334	901	659	650	252
7	643	688	771	566	502	576	372	535	736	720	525	376	720	309	80	323	128	111	269	698	405	283	208	756	732	715	367
8	1020	428	825	690	502	590	338	711	449	755	597	418	659	444	224	89	316	109	424	371	490	375	380	895	562	682	333
9	869	642	775	649	615	645	527	537	499	648	627	558	596	456	225	62	553	248	559	509	488	657	282	798	722	710	470
10	810	641	1006	732	518	602	449	524	344	727	522	373	392	455	395	79	553	495	577	432	548	656	391	789	470	718	425
11	930	460	973	631	586	602	450	384	581	562	381	696	562	597	397	71	532	763	723	564	523	653	267	636	286	659	584
12	844	730	992	781	353	543	286	530	577	872	460	665	295	416	652	194	474	632	490	473	560	636	409	774	567	723	282
13	944	566	822	624	527	576	396	279	327	767	289	695	358	478	422	203	670	585	661	556	173	706	226	701	566	199	361
14	782	503	1046	796	311	749	210	502	506	365	326	845	377	385	513	257	713	495	655	310	103	350	154	438	578	109	695
15	961	687	858	690	548	589	336	566	440	741	385	573	263	295	443	245	750	722	382	164	361	390	299	732	561	486	617
16	756	402	651	539	509	464	298	489	458	695	290	616	522	675	363	529	650	544	701	510	302	671	256	591	423	517	716
17	682	377	969	788	348	506	213	727	579	682	503	658	479	611	718	497	797	680	664	511	354	466	271	645	451	637	735
18	867	332	726	684	557	428	383	636	413	732	469	645	468	663	678	603	997	926	681	422	329	494	311	716	327	635	467
19	808	331	656	522	471	401	368	600	340	515	512	430	477	900	686	1049	899	772	870	517	232	519	228	574	282	468	616
20	847	340	838	675	491	463	347	652	391	561	575	491	288	588	875	952	937	749	608	278	388	366	364	578	145	481	552
21	996	364	598	625	679	397	469	417	329	568	483	530	364	657	787	832	1002	743	673	455	206	413	217	478	318	287	508
22	850	320	576	585	451	428	250	541	226	629	718	537	319	550	877	874	823	731	595	265	118	237	158	466	271	240	424
23	758	322	593	354	447	586	345	517	330	345	500	667	270	649	646	626	819	419	655	287	78	163	106	427	229	213	521
24	666	357	645	469	447	456	338	481	321	552	540	436	237	260	751	773	800	406	422	161	216	136	161	313	299	361	415
25	713	202	499	428	455	611	277	336	319	404	407	470	353	454	502	651	786	378	521	280	179	166	151	363	192	390	344
26	680	223	567	265	361	479	206	418	343	286	341	594	187	363	444	593	625	347	379	211	129	111	118	446	158	399	527
27	779	343	550	303	390	0	242	289	315	514	386	0	221	331	496	593	703	351	359	129	267	121	309	459	212	438	325
28	881	0	460	319	311	0	178	365	259	394	339	0	301	460	480	722	808	425	541	353	211	198	172	252	0	279	340
29	775	0	446	330	295	0	166	430	326	453	401	0	220	353	624	812	834	431	383	198	171	192	120	314	0	289	476
30	730	0	366	317	354	0	239	291	0	447	335	0	182	236	378	774	764	502	352	143	304	218	227	392	0	345	0
31	571	0	247	351	376	0	121	290	0	0	320	0	234	307	345	810	635	375	443	249	0	286	0	0	0	0	0
32	678	0	396	432	340	0	115	360	0	0	454	0	0	0	422	478	570	381	0	0	0	0	0	0	0	0	0
33	635	0	0	0	349	0	238	0	0	0	0	0	0	0	0	443	609	430	0	0	0	0	0	0	0	0	0
34	0	0	0	0	0	0	0	0	0	0	0	0	0	0	0	517	0	0	0	0	0	0	0	0	0	0	0
