# Supplementary material for: Impact of climatic conditions on radial growth of non-native Cedrus libani compared to native conifers in Central Europe
Source: PLoS One. 2023 May 12;18(5):e0275317. doi: 10.1371/journal.pone.0275317 (PMC10180601; doi:10.1371/journal.pone.0275317)
Supplement: S1 Data — (ZIP) [file pone.0275317.s007.zip › tree core measurements/Picea/all tree cores_Picea_dated.csv]

Year	BAYR0001	BAYR0002	BAYR0003	BAYR0004	BAYR0005	BAYR0006	BAYR0007	BAYR0008	BAYR0009	BAYR0010	BAYR0011	BAYR0012	BAYR0013	BAYR0014	BAYR0015	BAYR0016	BAYR0017
1984	0	0	0	0	0	0	0	0	48	0	0	0	0	0	0	0	0
1985	0	0	0	0	0	0	0	0	49	0	0	0	0	0	0	0	0
1986	0	0	0	0	0	0	0	0	221	0	100	0	0	0	0	0	0
1987	0	0	0	0	0	0	0	0	61	0	259	0	0	0	0	0	0
1988	0	0	0	0	0	0	0	0	88	0	449	0	0	0	393	0	0
1989	0	0	0	0	0	0	0	0	452	0	583	0	0	0	641	0	0
1990	0	0	0	604	0	0	0	0	431	0	475	482	0	485	373	433	0
1991	0	0	0	558	0	0	0	0	296	0	363	360	0	347	390	337	0
1992	0	0	0	868	0	0	0	0	1006	169	134	130	0	153	241	155	0
1993	0	0	843	553	0	518	0	0	685	115	116	53	0	64	60	81	0
1994	0	0	858	535	747	403	740	0	714	237	343	235	0	225	191	235	458
1995	0	0	948	552	781	395	885	0	874	609	368	498	0	522	556	539	705
1996	1348	0	1165	577	812	479	903	0	1118	624	780	879	875	794	636	784	727
1997	1683	0	950	546	747	468	759	0	933	656	989	848	891	874	1022	700	713
1998	1464	0	751	291	523	281	315	0	384	520	770	610	676	691	544	644	466
1999	1345	1440	796	582	647	418	716	0	702	989	948	739	861	1134	910	805	572
2000	1055	1168	626	269	348	431	640	261	625	815	769	596	596	892	690	820	640
2001	943	1511	566	315	357	485	495	310	459	688	672	661	753	824	651	758	917
2002	1551	2153	1081	531	909	732	1145	459	1112	903	955	767	943	957	1099	833	1180
2003	622	776	569	189	397	334	656	299	523	471	444	381	395	413	458	418	465
2004	944	1112	627	192	387	353	477	483	650	338	598	313	437	525	709	727	396
2005	1212	1524	621	240	546	528	746	525	746	637	600	614	496	859	776	406	871
2006	1404	1249	1213	275	977	570	710	628	736	734	368	283	544	972	479	569	1043
2007	1330	1822	1274	554	932	730	797	1113	945	733	584	396	764	768	649	582	1068
2008	699	829	609	204	594	330	366	562	572	472	372	319	380	613	318	461	791
2009	1071	917	774	210	917	380	419	754	969	412	349	270	567	535	284	544	860
2010	797	1192	883	267	778	309	410	626	692	604	381	325	437	638	383	544	666
2011	893	1213	966	278	951	364	421	882	813	760	437	419	507	750	492	366	928
2012	595	820	430	246	650	292	348	587	635	492	385	261	378	388	426	304	583
2013	576	404	441	229	358	274	268	558	421	289	260	164	274	341	274	255	560
2014	462	390	214	80	313	139	428	634	434	243	176	94	186	181	201	137	443
2015	578	438	273	116	260	78	323	555	323	271	132	102	163	194	174	94	271
2016	719	760	451	274	395	220	446	727	596	459	377	194	368	270	561	151	352
2017	640	613	300	110	453	159	414	777	502	496	234	137	348	261	377	172	319
2018	398	604	317	173	295	88	195	367	377	270	108	78	173	134	130	113	176
2019	346	512	212	111	204	63	249	376	269	189	126	54	165	124	155	98	192
