# Supplementary material for: Impact of climatic conditions on radial growth of non-native Cedrus libani compared to native conifers in Central Europe
Source: PLoS One. 2023 May 12;18(5):e0275317. doi: 10.1371/journal.pone.0275317 (PMC10180601; doi:10.1371/journal.pone.0275317)
Supplement: S1 Data — (ZIP) [file pone.0275317.s007.zip › tree core measurements/Picea/BAYR_9578_1.fhm]

HEADER:
DataFormat=Tree
Length=24
DateBegin=1
KeyNo=115632
KeyCode=BAYR0001
Project=9578
Location=BAYREUTH
Species=PCAB
Comment=�BG
TreeNo=1
Pith=-
WaldKante=WKS
PersId=NZ
FirstMeasurementDate=11.12.2019
GlobalMathCommentCount=0
ImageCount=0
CommentCount=0
BibliographyCount=0
Unit=1/100 mm
SeriesType=Mean curve
Dated=Undated
ChronoMemberKeycodes=BAYR0001-1,BAYR0001-2
ChronoMemberCount=2
DATA:Tree
  1348  1683  1464  1345  1055   943  1551   622   944  1212
  1404  1330   699  1071   797   893   595   576   462   578
   719   640   398   346     0     0     0     0     0     0
