# Supplementary material for: Impact of climatic conditions on radial growth of non-native Cedrus libani compared to native conifers in Central Europe
Source: PLoS One. 2023 May 12;18(5):e0275317. doi: 10.1371/journal.pone.0275317 (PMC10180601; doi:10.1371/journal.pone.0275317)
Supplement: S1 Data — (ZIP) [file pone.0275317.s007.zip › tree core measurements/Picea/BAYR_9578_1.fhr]

HEADER:
DataFormat=Tree
Length=17
DateBegin=8
KeyNo=115632
KeyCode=BAYR0001-1
Project=9578
Location=BAYREUTH
Species=PCAB
Comment=�BG
TreeNo=1
RadiusNo=1
Pith=-
WaldKante=WKS
PersId=NZ
FirstMeasurementDate=11.12.2019
GlobalMathCommentCount=0
ImageCount=0
CommentCount=0
BibliographyCount=0
Unit=1/100 mm
DATA:Tree
   603   828  1235  1550  1727   823  1257  1020  1139   683
   652   587   659   906   925   567   473     0     0     0
HEADER:
DataFormat=Tree
Length=24
DateBegin=1
KeyNo=115632
KeyCode=BAYR0001-2
Project=9578
Location=BAYREUTH
Species=PCAB
Comment=�BG
TreeNo=1
RadiusNo=2
Pith=-
WaldKante=WKS
PersId=NZ
FirstMeasurementDate=11.12.2019
GlobalMathCommentCount=0
ImageCount=0
CommentCount=0
BibliographyCount=0
Unit=1/100 mm
DATA:Tree
  1348  1683  1464  1345  1055   943  1551   642  1060  1189
  1258   933   576   886   575   648   507   501   338   498
   532   355   229   219     0     0     0     0     0     0
