# Supplementary material for: Impact of climatic conditions on radial growth of non-native Cedrus libani compared to native conifers in Central Europe
Source: PLoS One. 2023 May 12;18(5):e0275317. doi: 10.1371/journal.pone.0275317 (PMC10180601; doi:10.1371/journal.pone.0275317)
Supplement: S1 Data — (ZIP) [file pone.0275317.s007.zip › tree core measurements/Picea/BAYR_9578_10.fhm]

HEADER:
DataFormat=Tree
Length=28
DateBegin=1
KeyCode=BAYR0010
Location=BAYREUTH
GlobalMathCommentCount=0
ImageCount=0
CommentCount=0
BibliographyCount=0
KeyNo=115641
Project=9578
Species=PCAB
Comment=�BG
TreeNo=10
Pith=-
WaldKante=WKS
PersId=NZ
FirstMeasurementDate=10.12.2019
Unit=1/100 mm
SeriesType=Mean curve
Dated=Undated
ChronoMemberKeycodes=BAYR0010-1,BAYR0010-2
ChronoMemberCount=2
DATA:Tree
   169   115   237   609   624   656   520   989   815   688
   903   471   338   637   734   733   472   412   604   760
   492   289   243   271   459   496   270   189     0     0
