# Supplementary material for: Impact of climatic conditions on radial growth of non-native Cedrus libani compared to native conifers in Central Europe
Source: PLoS One. 2023 May 12;18(5):e0275317. doi: 10.1371/journal.pone.0275317 (PMC10180601; doi:10.1371/journal.pone.0275317)
Supplement: S1 Data — (ZIP) [file pone.0275317.s007.zip › tree core measurements/Picea/BAYR_9578_10.fhr]

HEADER:
DataFormat=Tree
Length=28
DateBegin=1
KeyCode=BAYR0010-1
Location=BAYREUTH
GlobalMathCommentCount=0
ImageCount=0
CommentCount=0
BibliographyCount=0
KeyNo=115641
Project=9578
Species=PCAB
Comment=�BG
TreeNo=10
RadiusNo=1
Pith=-
WaldKante=WKS
PersId=NZ
FirstMeasurementDate=10.12.2019
Unit=1/100 mm
DATA:Tree
   169   115   237   541   646   685   521   990   794   707
  1011   526   412   854   731   716   458   373   702   921
   540   357   303   312   587   754   369   256     0     0
HEADER:
DataFormat=Tree
Length=25
DateBegin=4
KeyNo=115641
KeyCode=BAYR0010-2
Project=9578
Location=BAYREUTH
Species=PCAB
Comment=�BG
TreeNo=10
RadiusNo=2
Pith=-
WaldKante=WKS
PersId=NZ
FirstMeasurementDate=10.12.2019
GlobalMathCommentCount=0
ImageCount=0
CommentCount=0
BibliographyCount=0
Unit=1/100 mm
DATA:Tree
   678   602   628   519   988   836   669   796   417   264
   420   738   750   486   452   507   599   445   222   184
   231   332   239   171   122     0     0     0     0     0
