# Supplementary material for: Impact of climatic conditions on radial growth of non-native Cedrus libani compared to native conifers in Central Europe
Source: PLoS One. 2023 May 12;18(5):e0275317. doi: 10.1371/journal.pone.0275317 (PMC10180601; doi:10.1371/journal.pone.0275317)
Supplement: S1 Data — (ZIP) [file pone.0275317.s007.zip › tree core measurements/Picea/BAYR_9578_11.fhm]

HEADER:
DataFormat=Tree
Length=34
DateBegin=1
KeyNo=115642
KeyCode=BAYR0011
Project=9578
Location=BAYREUTH
Species=PCAB
Comment=�BG
TreeNo=11
Pith=n
WaldKante=WKS
PersId=NZ
FirstMeasurementDate=11.12.2019
GlobalMathCommentCount=0
ImageCount=0
CommentCount=0
BibliographyCount=0
Unit=1/100 mm
SeriesType=Mean curve
Dated=Undated
ChronoMemberKeycodes=BAYR0011-1,BAYR0011-2
ChronoMemberCount=2
DATA:Tree
   100   259   449   583   475   363   134   116   343   368
   780   989   770   948   769   672   955   444   598   600
   368   584   372   349   381   437   385   260   176   132
   377   234   108   126     0     0     0     0     0     0
