# Supplementary material for: Impact of climatic conditions on radial growth of non-native Cedrus libani compared to native conifers in Central Europe
Source: PLoS One. 2023 May 12;18(5):e0275317. doi: 10.1371/journal.pone.0275317 (PMC10180601; doi:10.1371/journal.pone.0275317)
Supplement: S1 Data — (ZIP) [file pone.0275317.s007.zip › tree core measurements/Picea/BAYR_9578_11.fhr]

HEADER:
DataFormat=Tree
Length=34
DateBegin=1
KeyNo=115642
KeyCode=BAYR0011-1
Project=9578
Location=BAYREUTH
Species=PCAB
Comment=�BG
TreeNo=11
RadiusNo=1
Pith=n
WaldKante=WKS
PersId=NZ
FirstMeasurementDate=11.12.2019
GlobalMathCommentCount=0
ImageCount=0
CommentCount=0
BibliographyCount=0
Unit=1/100 mm
DATA:Tree
   100   259   449   583   475   363   134   116   343   371
   882  1080   801  1008   852   754  1012   441   621   511
   313   554   365   417   455   560   446   325   203   171
   456   288   117   103     0     0     0     0     0     0
HEADER:
DataFormat=Tree
Length=25
DateBegin=10
KeyNo=115642
KeyCode=BAYR0011-2
Project=9578
Location=BAYREUTH
Species=PCAB
Comment=�BG
TreeNo=11
RadiusNo=2
Pith=-
WaldKante=WKS
PersId=NZ
FirstMeasurementDate=11.12.2019
GlobalMathCommentCount=0
ImageCount=0
CommentCount=0
BibliographyCount=0
Unit=1/100 mm
DATA:Tree
   366   678   898   739   889   686   590   898   447   575
   690   423   615   379   281   308   314   325   195   149
    93   298   180   100   150     0     0     0     0     0
