# Supplementary material for: Impact of climatic conditions on radial growth of non-native Cedrus libani compared to native conifers in Central Europe
Source: PLoS One. 2023 May 12;18(5):e0275317. doi: 10.1371/journal.pone.0275317 (PMC10180601; doi:10.1371/journal.pone.0275317)
Supplement: S1 Data — (ZIP) [file pone.0275317.s007.zip › tree core measurements/Picea/BAYR_9578_12.fhm]

HEADER:
DataFormat=Tree
Length=30
DateBegin=1
KeyNo=115643
KeyCode=BAYR0012
Project=9578
Location=BAYREUTH
Species=PCAB
Comment=�BG
TreeNo=12
Pith=n
WaldKante=WKS
PersId=NZ
FirstMeasurementDate=11.12.2019
GlobalMathCommentCount=0
ImageCount=0
CommentCount=0
BibliographyCount=0
Unit=1/100 mm
SeriesType=Mean curve
Dated=Undated
ChronoMemberKeycodes=BAYR0012-1,BAYR0012-2
ChronoMemberCount=2
DATA:Tree
   482   360   130    53   235   498   879   848   610   739
   596   661   767   381   313   614   283   396   319   270
   325   419   261   164    94   102   194   137    78    54
