# Supplementary material for: Impact of climatic conditions on radial growth of non-native Cedrus libani compared to native conifers in Central Europe
Source: PLoS One. 2023 May 12;18(5):e0275317. doi: 10.1371/journal.pone.0275317 (PMC10180601; doi:10.1371/journal.pone.0275317)
Supplement: S1 Data — (ZIP) [file pone.0275317.s007.zip › tree core measurements/Picea/BAYR_9578_12.fhr]

HEADER:
DataFormat=Tree
Length=29
DateBegin=2
KeyNo=115643
KeyCode=BAYR0012-1
Project=9578
Location=BAYREUTH
Species=PCAB
Comment=�BG
TreeNo=12
RadiusNo=1
Pith=-
WaldKante=WKS
PersId=NZ
FirstMeasurementDate=11.12.2019
GlobalMathCommentCount=0
ImageCount=0
CommentCount=0
BibliographyCount=0
Unit=1/100 mm
DATA:Tree
   302   124    50   179   326   669   722   579   776   578
   705   854   395   322   672   326   474   377   328   374
   394   263   182   110   104   218   164    84    59     0
HEADER:
DataFormat=Tree
Length=30
DateBegin=1
KeyNo=115643
KeyCode=BAYR0012-2
Project=9578
Location=BAYREUTH
Species=PCAB
Comment=�BG
TreeNo=12
RadiusNo=2
Pith=n
WaldKante=WKS
PersId=NZ
FirstMeasurementDate=11.12.2019
GlobalMathCommentCount=0
ImageCount=0
CommentCount=0
BibliographyCount=0
Unit=1/100 mm
DATA:Tree
   482   419   137    56   292   671  1090   975   642   703
   615   618   681   367   304   556   240   318   261   213
   276   445   260   147    79   101   171   111    73    50
