# Supplementary material for: Impact of climatic conditions on radial growth of non-native Cedrus libani compared to native conifers in Central Europe
Source: PLoS One. 2023 May 12;18(5):e0275317. doi: 10.1371/journal.pone.0275317 (PMC10180601; doi:10.1371/journal.pone.0275317)
Supplement: S1 Data — (ZIP) [file pone.0275317.s007.zip › tree core measurements/Picea/BAYR_9578_13.fhm]

HEADER:
DataFormat=Tree
Length=24
DateBegin=1
KeyNo=115644
KeyCode=BAYR0013
Project=9578
Location=BAYREUTH
Species=PCAB
Comment=�BG
TreeNo=13
Pith=-
WaldKante=WKS
PersId=NZ
FirstMeasurementDate=11.12.2019
GlobalMathCommentCount=0
ImageCount=0
CommentCount=0
BibliographyCount=0
Unit=1/100 mm
SeriesType=Mean curve
Dated=Undated
ChronoMemberKeycodes=BAYR0013-1,BAYR0011-2
ChronoMemberCount=2
DATA:Tree
   875   891   676   861   596   753   943   395   437   496
   544   764   380   567   437   507   378   274   186   163
   368   348   173   165     0     0     0     0     0     0
