# Supplementary material for: Impact of climatic conditions on radial growth of non-native Cedrus libani compared to native conifers in Central Europe
Source: PLoS One. 2023 May 12;18(5):e0275317. doi: 10.1371/journal.pone.0275317 (PMC10180601; doi:10.1371/journal.pone.0275317)
Supplement: S1 Data — (ZIP) [file pone.0275317.s007.zip › tree core measurements/Picea/BAYR_9578_13.fhr]

HEADER:
DataFormat=Tree
Length=24
DateBegin=1
KeyNo=115644
KeyCode=BAYR0013-1
Project=9578
Location=BAYREUTH
Species=PCAB
Comment=�BG
TreeNo=13
RadiusNo=1
Pith=-
WaldKante=WKS
PersId=NZ
FirstMeasurementDate=11.12.2019
GlobalMathCommentCount=0
ImageCount=0
CommentCount=0
BibliographyCount=0
Unit=1/100 mm
DATA:Tree
   900   800   742   893   685   963  1359   524   594   701
   801  1185   519   709   619   727   532   366   261   198
   492   484   183   204     0     0     0     0     0     0
HEADER:
DataFormat=Tree
Length=24
DateBegin=1
KeyNo=115644
KeyCode=BAYR0013-2
Project=9578
Location=BAYREUTH
Species=PCAB
Comment=�BG
TreeNo=11
RadiusNo=2
Pith=-
WaldKante=WKS
PersId=NZ
FirstMeasurementDate=11.12.2019
GlobalMathCommentCount=0
ImageCount=0
CommentCount=0
BibliographyCount=0
Unit=1/100 mm
DATA:Tree
   851   983   610   830   508   543   527   267   280   291
   288   344   241   426   256   288   224   182   111   129
   244   213   163   126     0     0     0     0     0     0
