# Supplementary material for: Impact of climatic conditions on radial growth of non-native Cedrus libani compared to native conifers in Central Europe
Source: PLoS One. 2023 May 12;18(5):e0275317. doi: 10.1371/journal.pone.0275317 (PMC10180601; doi:10.1371/journal.pone.0275317)
Supplement: S1 Data — (ZIP) [file pone.0275317.s007.zip › tree core measurements/Picea/BAYR_9578_14.fhm]

HEADER:
DataFormat=Tree
Length=30
DateBegin=1
KeyNo=115645
KeyCode=BAYR0014
Project=9578
Location=BAYREUTH
Species=PCAB
Comment=�BG
TreeNo=14
Pith=n
WaldKante=WKS
PersId=NZ
FirstMeasurementDate=10.12.2019
GlobalMathCommentCount=0
ImageCount=0
CommentCount=0
BibliographyCount=0
Unit=1/100 mm
Dated=Dated
DateEnd=30
SeriesType=Mean curve
ChronoMemberKeycodes=BAYR0014-1,BAYR0014-2
ChronoMemberCount=2
DATA:Tree
   485   347   153    64   225   522   794   874   691  1134
   892   824   957   413   525   859   972   768   613   535
   638   750   388   341   181   194   270   261   134   124
