# Supplementary material for: Impact of climatic conditions on radial growth of non-native Cedrus libani compared to native conifers in Central Europe
Source: PLoS One. 2023 May 12;18(5):e0275317. doi: 10.1371/journal.pone.0275317 (PMC10180601; doi:10.1371/journal.pone.0275317)
Supplement: S1 Data — (ZIP) [file pone.0275317.s007.zip › tree core measurements/Picea/BAYR_9578_14.fhr]

HEADER:
DataFormat=Tree
Length=23
DateBegin=8
KeyNo=115645
KeyCode=BAYR0014-1
Project=9578
Location=BAYREUTH
Species=PCAB
Comment=�BG
TreeNo=14
RadiusNo=1
Pith=-
WaldKante=WKS
PersId=NZ
FirstMeasurementDate=10.12.2019
GlobalMathCommentCount=0
ImageCount=0
CommentCount=0
BibliographyCount=0
Unit=1/100 mm
DATA:Tree
  1038   778  1323  1151  1028  1359   442   683  1133  1246
  1033   810   762   951   983   504   414   232   244   306
   342   175   151     0     0     0     0     0     0     0
HEADER:
DataFormat=Tree
Length=30
DateBegin=1
KeyNo=115645
KeyCode=BAYR0014-2
Project=9578
Location=BAYREUTH
Species=PCAB
TreeNo=14
RadiusNo=2
Pith=n
WaldKante=WKS
GlobalMathCommentCount=0
ImageCount=0
CommentCount=0
BibliographyCount=0
Comment=�BG
PersId=NZ
FirstMeasurementDate=10.12.2019
Unit=1/100 mm
DATA:Tree
   485   347   153    64   225   522   794   710   605   945
   634   620   556   384   367   586   698   504   416   308
   326   517   273   268   131   144   235   180    93    97
