# Supplementary material for: Impact of climatic conditions on radial growth of non-native Cedrus libani compared to native conifers in Central Europe
Source: PLoS One. 2023 May 12;18(5):e0275317. doi: 10.1371/journal.pone.0275317 (PMC10180601; doi:10.1371/journal.pone.0275317)
Supplement: S1 Data — (ZIP) [file pone.0275317.s007.zip › tree core measurements/Picea/BAYR_9578_15.fhm]

HEADER:
DataFormat=Tree
Length=32
DateBegin=1
KeyNo=115646
KeyCode=BAYR0015
Project=9578
Location=BAYREUTH
Species=PCAB
Comment=�BG
TreeNo=15
Pith=n
WaldKante=WKS
PersId=NZ
FirstMeasurementDate=11.12.2019
GlobalMathCommentCount=0
ImageCount=0
CommentCount=0
BibliographyCount=0
Unit=1/100 mm
SeriesType=Mean curve
Dated=Undated
ChronoMemberKeycodes=BAYR0015-1,BAYR0015-2
ChronoMemberCount=2
DATA:Tree
   393   641   373   390   241    60   191   556   636  1022
   544   910   690   651  1099   458   709   776   479   649
   318   284   383   492   426   274   201   174   561   377
   130   155     0     0     0     0     0     0     0     0
