# Supplementary material for: Impact of climatic conditions on radial growth of non-native Cedrus libani compared to native conifers in Central Europe
Source: PLoS One. 2023 May 12;18(5):e0275317. doi: 10.1371/journal.pone.0275317 (PMC10180601; doi:10.1371/journal.pone.0275317)
Supplement: S1 Data — (ZIP) [file pone.0275317.s007.zip › tree core measurements/Picea/BAYR_9578_15.fhr]

HEADER:
DataFormat=Tree
Length=30
DateBegin=3
KeyNo=115646
KeyCode=BAYR0015-1
Project=9578
Location=BAYREUTH
Species=PCAB
Comment=ÖBG
TreeNo=15
RadiusNo=1
Pith=-
WaldKante=WKS
PersId=NZ
FirstMeasurementDate=11.12.2019
GlobalMathCommentCount=0
ImageCount=0
CommentCount=0
BibliographyCount=0
Unit=1/100 mm
DATA:Tree
   382   382   195    50   183   540   492   855   526   971
   799   684  1139   531   944   915   611   894   402   346
   497   694   444   294   212   214   464   403   179   160
HEADER:
DataFormat=Tree
Length=32
DateBegin=1
KeyNo=115646
KeyCode=BAYR0015-2
Project=9578
Location=BAYREUTH
Species=PCAB
Comment=ÖBG
TreeNo=15
RadiusNo=2
Pith=n
WaldKante=WKS
PersId=ÖBG
FirstMeasurementDate=11.12.2019
GlobalMathCommentCount=0
ImageCount=0
CommentCount=0
BibliographyCount=0
Unit=1/100 mm
DATA:Tree
   393   641   365   399   288    71   199   572   781  1190
   563   849   581   619  1060   386   474   637   348   404
   235   223   270   290   409   254   190   135   658   351
    81   150     0     0     0     0     0     0     0     0
