# Supplementary material for: Impact of climatic conditions on radial growth of non-native Cedrus libani compared to native conifers in Central Europe
Source: PLoS One. 2023 May 12;18(5):e0275317. doi: 10.1371/journal.pone.0275317 (PMC10180601; doi:10.1371/journal.pone.0275317)
Supplement: S1 Data — (ZIP) [file pone.0275317.s007.zip › tree core measurements/Picea/BAYR_9578_16.fhm]

HEADER:
DataFormat=Tree
Length=30
DateBegin=1
KeyNo=115647
KeyCode=BAY0016
Project=9578
Location=BAYREUTH
Species=PCAB
Comment=�BG
TreeNo=16
RadiusNo=1
Pith=-
WaldKante=WKS
PersId=NZ
FirstMeasurementDate=11.12.2019
GlobalMathCommentCount=0
ImageCount=0
CommentCount=0
BibliographyCount=0
Unit=1/100 mm
SeriesType=Mean curve
Dated=Undated
ChronoMemberKeycodes=BAY0016-1,BAYR0016-2
ChronoMemberCount=2
DATA:Tree
   433   337   155    81   235   539   784   700   644   805
   820   758   833   418   727   406   569   582   461   544
   544   366   304   255   137    94   151   172   113    98
