# Supplementary material for: Impact of climatic conditions on radial growth of non-native Cedrus libani compared to native conifers in Central Europe
Source: PLoS One. 2023 May 12;18(5):e0275317. doi: 10.1371/journal.pone.0275317 (PMC10180601; doi:10.1371/journal.pone.0275317)
Supplement: S1 Data — (ZIP) [file pone.0275317.s007.zip › tree core measurements/Picea/BAYR_9578_16.fhr]

HEADER:
DataFormat=Tree
Length=30
DateBegin=1
KeyNo=115647
KeyCode=BAY0016-1
Project=9578
Location=BAYREUTH
Species=PCAB
Comment=�BG
TreeNo=16
RadiusNo=1
Pith=-
WaldKante=WKS
PersId=NZ
FirstMeasurementDate=11.12.2019
GlobalMathCommentCount=0
ImageCount=0
CommentCount=0
BibliographyCount=0
Unit=1/100 mm
DATA:Tree
   433   337   155    81   235   539   839   742   676   808
   877   801   860   390   697   354   432   574   395   396
   511   293   249   187   124    74   128   217    94    84
HEADER:
DataFormat=Tree
Length=24
DateBegin=7
KeyNo=115647
KeyCode=BAYR0016-2
Project=9578
Location=BAYREUTH
Species=PCAB
Comment=�BG
TreeNo=16
RadiusNo=2
Pith=-
WaldKante=WKS
PersId=NZ
FirstMeasurementDate=11.12.2019
GlobalMathCommentCount=0
ImageCount=0
CommentCount=0
BibliographyCount=0
Unit=1/100 mm
DATA:Tree
   730   658   612   802   764   715   807   447   758   459
   707   591   528   692   578   440   360   323   150   115
   175   128   133   113     0     0     0     0     0     0
