# Supplementary material for: Impact of climatic conditions on radial growth of non-native Cedrus libani compared to native conifers in Central Europe
Source: PLoS One. 2023 May 12;18(5):e0275317. doi: 10.1371/journal.pone.0275317 (PMC10180601; doi:10.1371/journal.pone.0275317)
Supplement: S1 Data — (ZIP) [file pone.0275317.s007.zip › tree core measurements/Picea/BAYR_9578_17.fhm]

HEADER:
DataFormat=Tree
Length=26
DateBegin=1
KeyNo=115648
KeyCode=BAYR0017
Project=9578
Location=BAYREUTH
Species=PCAB
Comment=�BG
TreeNo=17
Pith=-
WaldKante=WKS
PersId=NZ
FirstMeasurementDate=11.12.2019
GlobalMathCommentCount=0
ImageCount=0
CommentCount=0
BibliographyCount=0
Unit=1/100 mm
Dated=Dated
DateEnd=26
SeriesType=Mean curve
ChronoMemberKeycodes=BAYR0017-1,BAYR0017-2
ChronoMemberCount=2
DATA:Tree
   458   705   727   713   466   572   640   917  1180   465
   396   871  1043  1068   791   860   666   928   583   560
   443   271   352   319   176   192     0     0     0     0
