# Supplementary material for: Impact of climatic conditions on radial growth of non-native Cedrus libani compared to native conifers in Central Europe
Source: PLoS One. 2023 May 12;18(5):e0275317. doi: 10.1371/journal.pone.0275317 (PMC10180601; doi:10.1371/journal.pone.0275317)
Supplement: S1 Data — (ZIP) [file pone.0275317.s007.zip › tree core measurements/Picea/BAYR_9578_17.fhr]

HEADER:
DataFormat=Tree
Length=26
DateBegin=1
KeyNo=115648
KeyCode=BAYR0017-1
Project=9578
Location=BAYREUTH
Species=PCAB
Comment=�BG
TreeNo=17
RadiusNo=1
Pith=-
WaldKante=WKS
PersId=NZ
FirstMeasurementDate=11.12.2019
GlobalMathCommentCount=0
ImageCount=0
CommentCount=0
BibliographyCount=0
Unit=1/100 mm
Dated=Dated
DateEnd=26
DATA:Tree
   458   705   727   713   466   572   640   917  1240   540
   433   902   911   843   722   546   566   692   435   463
   402   192   380   281   130   159     0     0     0     0
HEADER:
DataFormat=Tree
Length=18
DateBegin=9
KeyNo=115648
KeyCode=BAYR0017-2
Project=9578
Location=BAYREUTH
Species=PCAB
Comment=�BG
TreeNo=17
RadiusNo=2
Pith=-
WaldKante=WKS
PersId=NZ
FirstMeasurementDate=11.12.2019
GlobalMathCommentCount=0
ImageCount=0
CommentCount=0
BibliographyCount=0
Unit=1/100 mm
Dated=Dated
DateEnd=26
DATA:Tree
  1121   391   360   841  1175  1294   861  1174   767  1164
   732   658   485   350   325   357   223   225     0     0
