# Supplementary material for: Impact of climatic conditions on radial growth of non-native Cedrus libani compared to native conifers in Central Europe
Source: PLoS One. 2023 May 12;18(5):e0275317. doi: 10.1371/journal.pone.0275317 (PMC10180601; doi:10.1371/journal.pone.0275317)
Supplement: S1 Data — (ZIP) [file pone.0275317.s007.zip › tree core measurements/Picea/BAYR_9578_2.fhr]

HEADER:
DataFormat=Tree
Length=20
DateBegin=2
KeyNo=115633
KeyCode=BAYR0002-1
Project=9578
Location=BAYREUTH
Species=PCAB
Comment=�BG
TreeNo=2
RadiusNo=1
Pith=-
WaldKante=WKS
PersId=NZ
FirstMeasurementDate=11.12.2019
GlobalMathCommentCount=0
ImageCount=0
CommentCount=0
BibliographyCount=0
Unit=1/100 mm
DATA:Tree
  1190  1498  2188   735  1101  1531  1279  1837   819   889
  1165  1183   778   391   369   440   748   578   611   509
HEADER:
DataFormat=Tree
Length=21
DateBegin=1
KeyNo=115633
KeyCode=BAYR0002-2
Project=9578
Location=BAYREUTH
Species=PCAB
Comment=�BG
TreeNo=2
RadiusNo=2
Pith=-
WaldKante=WKS
PersId=NZ
FirstMeasurementDate=11.12.2019
GlobalMathCommentCount=0
ImageCount=0
CommentCount=0
BibliographyCount=0
Unit=1/100 mm
DATA:Tree
  1440  1146  1525  2118   818  1124  1517  1219  1808   840
   946  1220  1244   862   418   411   436   772   649   598
   515     0     0     0     0     0     0     0     0     0
