# Supplementary material for: Impact of climatic conditions on radial growth of non-native Cedrus libani compared to native conifers in Central Europe
Source: PLoS One. 2023 May 12;18(5):e0275317. doi: 10.1371/journal.pone.0275317 (PMC10180601; doi:10.1371/journal.pone.0275317)
Supplement: S1 Data — (ZIP) [file pone.0275317.s007.zip › tree core measurements/Picea/BAYR_9578_3.fhm]

HEADER:
DataFormat=Tree
Length=27
DateBegin=1
KeyNo=115634
KeyCode=BAYR0003
Project=9578
Location=BAYREUTH
Species=PCAB
Comment=�BG
TreeNo=3
Pith=-
WaldKante=WKS
PersId=NZ
FirstMeasurementDate=11.12.2019
GlobalMathCommentCount=0
ImageCount=0
CommentCount=0
BibliographyCount=0
Unit=1/100 mm
Dated=Dated
DateEnd=27
SeriesType=Mean curve
ChronoMemberKeycodes=BAYR0003-1,BAYR0003-2
ChronoMemberCount=2
DATA:Tree
   843   858   948  1165   950   751   796   626   566  1081
   569   627   621  1213  1274   609   774   883   966   430
   441   214   273   451   300   317   212     0     0     0
