# Supplementary material for: Impact of climatic conditions on radial growth of non-native Cedrus libani compared to native conifers in Central Europe
Source: PLoS One. 2023 May 12;18(5):e0275317. doi: 10.1371/journal.pone.0275317 (PMC10180601; doi:10.1371/journal.pone.0275317)
Supplement: S1 Data — (ZIP) [file pone.0275317.s007.zip › tree core measurements/Picea/BAYR_9578_3.fhr]

HEADER:
DataFormat=Tree
Length=26
DateBegin=2
KeyNo=115634
KeyCode=BAYR0003-1
Project=9578
Location=BAYREUTH
Species=PCAB
Comment=�BG
TreeNo=3
RadiusNo=1
Pith=-
WaldKante=WKS
PersId=NZ
FirstMeasurementDate=11.12.2019
GlobalMathCommentCount=0
ImageCount=0
CommentCount=0
BibliographyCount=0
Unit=1/100 mm
Dated=Dated
DateEnd=27
DATA:Tree
   852  1021  1154   879   860   837   550   478  1122   536
   654   666  1282  1537   629   745   922  1015   525   453
   211   225   515   282   155   135     0     0     0     0
HEADER:
DataFormat=Tree
Length=27
DateBegin=1
KeyNo=115634
KeyCode=BAYR0003-2
Project=9578
Location=BAYREUTH
Species=PCAB
Comment=�BG
TreeNo=3
RadiusNo=2
Pith=-
WaldKante=WKS
PersId=NZ
FirstMeasurementDate=10.12.2019
GlobalMathCommentCount=0
ImageCount=0
CommentCount=0
BibliographyCount=0
Unit=1/100 mm
Dated=Dated
DateEnd=27
DATA:Tree
   843   865   876  1176  1021   643   755   703   655  1040
   603   600   577  1145  1012   589   803   844   918   336
   430   218   322   388   319   480   289     0     0     0
