# Supplementary material for: Impact of climatic conditions on radial growth of non-native Cedrus libani compared to native conifers in Central Europe
Source: PLoS One. 2023 May 12;18(5):e0275317. doi: 10.1371/journal.pone.0275317 (PMC10180601; doi:10.1371/journal.pone.0275317)
Supplement: S1 Data — (ZIP) [file pone.0275317.s007.zip › tree core measurements/Picea/BAYR_9578_4.fhm]

HEADER:
DataFormat=Tree
Length=30
DateBegin=1
KeyNo=115635
KeyCode=BAYR0004
Project=9578
Location=BAYREUTH
Species=PCAB
Comment=�BG
TreeNo=4
Pith=n
WaldKante=WKS
PersId=NZ
FirstMeasurementDate=11.12.2019
GlobalMathCommentCount=0
ImageCount=0
CommentCount=0
BibliographyCount=0
Unit=1/100 mm
SeriesType=Mean curve
Dated=Undated
ChronoMemberKeycodes=BAYR0004-1,BAYR0004-2
ChronoMemberCount=2
DATA:Tree
   604   558   868   553   535   552   577   546   291   582
   269   315   531   189   192   240   275   554   204   210
   267   278   246   229    80   116   274   110   173   111
