# Supplementary material for: Impact of climatic conditions on radial growth of non-native Cedrus libani compared to native conifers in Central Europe
Source: PLoS One. 2023 May 12;18(5):e0275317. doi: 10.1371/journal.pone.0275317 (PMC10180601; doi:10.1371/journal.pone.0275317)
Supplement: S1 Data — (ZIP) [file pone.0275317.s007.zip › tree core measurements/Picea/BAYR_9578_4.fhr]

HEADER:
DataFormat=Tree
Length=26
DateBegin=5
KeyNo=115635
KeyCode=BAYR0004-1
Project=9578
Location=BAYREUTH
Species=PCAB
Comment=�BG
TreeNo=4
RadiusNo=1
Pith=-
WaldKante=WKS
PersId=NZ
FirstMeasurementDate=11.12.2019
GlobalMathCommentCount=0
ImageCount=0
CommentCount=0
BibliographyCount=0
Unit=1/100 mm
DATA:Tree
   539   557   584   570   331   649   327   342   554   192
   170   247   297   662   233   267   309   298   245   215
   105   112   300    96   143   104     0     0     0     0
HEADER:
DataFormat=Tree
Length=30
DateBegin=1
KeyNo=115635
KeyCode=BAYR0004-2
Project=9578
Location=BAYREUTH
Species=PCAB
Comment=�BG
TreeNo=4
RadiusNo=2
Pith=n
WaldKante=WKS
PersId=NZ
FirstMeasurementDate=11.12.2019
GlobalMathCommentCount=0
ImageCount=0
CommentCount=0
BibliographyCount=0
Unit=1/100 mm
DATA:Tree
   604   558   868   553   531   548   571   522   251   515
   211   288   508   186   215   234   254   446   175   153
   226   258   248   243    56   121   248   125   204   119
