# Supplementary material for: Impact of climatic conditions on radial growth of non-native Cedrus libani compared to native conifers in Central Europe
Source: PLoS One. 2023 May 12;18(5):e0275317. doi: 10.1371/journal.pone.0275317 (PMC10180601; doi:10.1371/journal.pone.0275317)
Supplement: S1 Data — (ZIP) [file pone.0275317.s007.zip › tree core measurements/Picea/BAYR_9578_5.fhr]

HEADER:
DataFormat=Tree
Length=26
DateBegin=1
KeyNo=115636
KeyCode=BAYR0005-1
Project=9578
Location=BAYREUTH
Species=PCAB
Comment=�BG
TreeNo=5
RadiusNo=1
Pith=n
WaldKante=WKS
PersId=NZ
FirstMeasurementDate=11.12.2019
GlobalMathCommentCount=0
ImageCount=0
CommentCount=0
BibliographyCount=0
Unit=1/100 mm
DATA:Tree
   747   855   836   864   475   592   357   359   764   317
   277   429   597   471   446   696   387   468   403   170
   193   206   314   318   297   190     0     0     0     0
HEADER:
DataFormat=Tree
Length=25
DateBegin=2
KeyNo=5
KeyCode=BAYR0005-2
Project=9578
Location=BAYREUTH
Species=PCAB
Comment=�BG
TreeNo=5
RadiusNo=2
Pith=-
WaldKante=WKS
PersId=NZ
FirstMeasurementDate=11.12.2019
GlobalMathCommentCount=0
ImageCount=0
CommentCount=0
BibliographyCount=0
Unit=1/100 mm
DATA:Tree
   707   789   631   571   702   339   355  1055   478   498
   664  1358  1394   743  1138  1170  1434   897   547   433
   314   476   588   293   218     0     0     0     0     0
