# Supplementary material for: Impact of climatic conditions on radial growth of non-native Cedrus libani compared to native conifers in Central Europe
Source: PLoS One. 2023 May 12;18(5):e0275317. doi: 10.1371/journal.pone.0275317 (PMC10180601; doi:10.1371/journal.pone.0275317)
Supplement: S1 Data — (ZIP) [file pone.0275317.s007.zip › tree core measurements/Picea/BAYR_9578_6.fhm]

HEADER:
DataFormat=Tree
Length=27
DateBegin=1
KeyNo=115637
KeyCode=BAYR0006
Project=9578
Location=BAYREUTH
Species=PCAB
TreeNo=6
Pith=n
WaldKante=WKS
GlobalMathCommentCount=0
ImageCount=0
CommentCount=0
BibliographyCount=0
PersId=NZ
FirstMeasurementDate=11.12.2019
Unit=1/100 mm
SeriesType=Mean curve
Dated=Undated
ChronoMemberKeycodes=BAYR0006-1,BAYR0006-2
ChronoMemberCount=2
DATA:Tree
   518   403   395   479   468   281   418   431   485   732
   334   353   528   570   730   330   380   309   364   292
   274   139    78   220   159    88    63     0     0     0
