# Supplementary material for: Impact of climatic conditions on radial growth of non-native Cedrus libani compared to native conifers in Central Europe
Source: PLoS One. 2023 May 12;18(5):e0275317. doi: 10.1371/journal.pone.0275317 (PMC10180601; doi:10.1371/journal.pone.0275317)
Supplement: S1 Data — (ZIP) [file pone.0275317.s007.zip › tree core measurements/Picea/BAYR_9578_6.fhr]

HEADER:
DataFormat=Tree
Length=25
DateBegin=3
KeyNo=115637
KeyCode=BAYR0006-1
Project=9578
Location=BAYREUTH
Species=PCAB
TreeNo=6
RadiusNo=1
Pith=n
WaldKante=WKS
GlobalMathCommentCount=0
ImageCount=0
CommentCount=0
BibliographyCount=0
PersId=NZ
FirstMeasurementDate=11.12.2019
Unit=1/100 mm
DATA:Tree
   406   538   524   309   464   492   555   878   449   449
   709   676   968   453   510   446   443   375   366   158
    74   225   184    83    46     0     0     0     0     0
HEADER:
DataFormat=Tree
Length=27
DateBegin=1
KeyNo=115637
KeyCode=BAYR0006-2
Project=9578
Location=BAYREUTH
Species=PCAB
Comment=�BG
TreeNo=6
RadiusNo=2
Pith=n
WaldKante=WKS
PersId=NZ
FirstMeasurementDate=11.12.2019
GlobalMathCommentCount=0
ImageCount=0
CommentCount=0
BibliographyCount=0
Unit=1/100 mm
DATA:Tree
   518   403   385   420   412   254   372   370   416   586
   220   257   348   465   492   207   251   173   286   210
   183   120    83   216   135    94    80     0     0     0
