# Supplementary material for: Impact of climatic conditions on radial growth of non-native Cedrus libani compared to native conifers in Central Europe
Source: PLoS One. 2023 May 12;18(5):e0275317. doi: 10.1371/journal.pone.0275317 (PMC10180601; doi:10.1371/journal.pone.0275317)
Supplement: S1 Data — (ZIP) [file pone.0275317.s007.zip › tree core measurements/Picea/BAYR_9578_7.fhm]

HEADER:
DataFormat=Tree
Length=26
DateBegin=1
KeyNo=115638
KeyCode=BAYR0007
Project=9578
Location=BAYREUTH
Species=PCAB
Comment=�BG
TreeNo=7
Pith=-
WaldKante=WKS
PersId=NZ
FirstMeasurementDate=11.12.2019
GlobalMathCommentCount=0
ImageCount=0
CommentCount=0
BibliographyCount=0
Unit=1/100 mm
SeriesType=Mean curve
Dated=Undated
ChronoMemberKeycodes=BAYR0007-1,BAYR0007-2
ChronoMemberCount=2
DATA:Tree
   740   885   903   759   315   716   640   495  1145   656
   477   746   710   797   366   419   410   421   348   268
   428   323   446   414   195   249     0     0     0     0
