# Supplementary material for: Impact of climatic conditions on radial growth of non-native Cedrus libani compared to native conifers in Central Europe
Source: PLoS One. 2023 May 12;18(5):e0275317. doi: 10.1371/journal.pone.0275317 (PMC10180601; doi:10.1371/journal.pone.0275317)
Supplement: S1 Data — (ZIP) [file pone.0275317.s007.zip › tree core measurements/Picea/BAYR_9578_7.fhr]

HEADER:
DataFormat=Tree
Length=26
DateBegin=1
KeyNo=115638
KeyCode=BAYR0007-1
Project=9578
Location=BAYREUTH
Species=PCAB
Comment=�BG
TreeNo=7
RadiusNo=1
Pith=-
WaldKante=WKS
PersId=NZ
FirstMeasurementDate=11.12.2019
GlobalMathCommentCount=0
ImageCount=0
CommentCount=0
BibliographyCount=0
Unit=1/100 mm
DATA:Tree
   740   885   903   759   315   716   457   456  1140   683
   515   830   717   782   314   293   308   363   337   191
   386   267   421   393   148   224     0     0     0     0
HEADER:
DataFormat=Tree
Length=20
DateBegin=7
KeyNo=115638
KeyCode=BAYR0007-2
Project=9578
Location=BAYREUTH
Species=PCAB
Comment=�BG
TreeNo=7
RadiusNo=2
Pith=-
WaldKante=WKS
PersId=NZ
FirstMeasurementDate=11.12.2019
GlobalMathCommentCount=0
ImageCount=0
CommentCount=0
BibliographyCount=0
Unit=1/100 mm
DATA:Tree
   824   535  1151   629   440   663   703   812   418   546
   512   479   360   345   470   379   472   436   243   275
