# Supplementary material for: Impact of climatic conditions on radial growth of non-native Cedrus libani compared to native conifers in Central Europe
Source: PLoS One. 2023 May 12;18(5):e0275317. doi: 10.1371/journal.pone.0275317 (PMC10180601; doi:10.1371/journal.pone.0275317)
Supplement: S1 Data — (ZIP) [file pone.0275317.s007.zip › tree core measurements/Picea/BAYR_9578_8.fhm]

HEADER:
DataFormat=Tree
Length=20
DateBegin=1
KeyNo=115639
KeyCode=BAYR0008
Project=9578
Location=BAYREUTH
Species=PCAB
Comment=�BG
TreeNo=8
Pith=n
WaldKante=WKS
PersId=NZ
FirstMeasurementDate=10.12.2019
GlobalMathCommentCount=0
ImageCount=0
CommentCount=0
BibliographyCount=0
Unit=1/100 mm
SeriesType=Mean curve
Dated=Undated
ChronoMemberKeycodes=BAYR0008-1,BAYR0008-2
ChronoMemberCount=2
DATA:Tree
   261   310   459   299   483   525   628  1113   562   754
   626   882   587   558   634   555   727   777   367   376
