# Supplementary material for: Impact of climatic conditions on radial growth of non-native Cedrus libani compared to native conifers in Central Europe
Source: PLoS One. 2023 May 12;18(5):e0275317. doi: 10.1371/journal.pone.0275317 (PMC10180601; doi:10.1371/journal.pone.0275317)
Supplement: S1 Data — (ZIP) [file pone.0275317.s007.zip › tree core measurements/Picea/BAYR_9578_8.fhr]

HEADER:
DataFormat=Tree
Length=17
DateBegin=4
KeyNo=115639
KeyCode=BAYR0008-1
Project=9578
Location=BAYREUTH
Species=PCAB
Comment=�BG
TreeNo=8
RadiusNo=1
Pith=-
WaldKante=WKS
PersId=NZ
FirstMeasurementDate=10.12.2019
GlobalMathCommentCount=0
ImageCount=0
CommentCount=0
BibliographyCount=0
Unit=1/100 mm
DATA:Tree
   292   467   529   692  1267   629   847   669   960   654
   624   702   625   861   918   385   424     0     0     0
HEADER:
DataFormat=Tree
Length=20
DateBegin=1
KeyNo=115639
KeyCode=BAYR0008-2
Project=9578
Location=BAYREUTH
Species=PCAB
Comment=�BG
TreeNo=8
RadiusNo=2
Pith=n
WaldKante=WKS
PersId=NZ
FirstMeasurementDate=10.12.2019
GlobalMathCommentCount=0
ImageCount=0
CommentCount=0
BibliographyCount=0
Unit=1/100 mm
DATA:Tree
   261   310   459   306   500   521   565   959   495   662
   583   805   520   493   566   486   594   637   350   329
