# Supplementary material for: Impact of climatic conditions on radial growth of non-native Cedrus libani compared to native conifers in Central Europe
Source: PLoS One. 2023 May 12;18(5):e0275317. doi: 10.1371/journal.pone.0275317 (PMC10180601; doi:10.1371/journal.pone.0275317)
Supplement: S1 Data — (ZIP) [file pone.0275317.s007.zip › tree core measurements/Picea/BAYR_9578_9.fhm]

HEADER:
DataFormat=Tree
Length=36
DateBegin=1
KeyNo=115640
KeyCode=BAYR0009
Project=9578
Location=BAYREUTH
Species=PCAB
Comment=�BG
TreeNo=9
Pith=M
WaldKante=WKS
PersId=NZ
FirstMeasurementDate=11.12.2019
GlobalMathCommentCount=0
ImageCount=0
CommentCount=0
BibliographyCount=0
Unit=1/100 mm
SeriesType=Mean curve
Dated=Undated
ChronoMemberKeycodes=BAYR0009-1,BAYR0009-2
ChronoMemberCount=2
DATA:Tree
    48    49   221    61    88   452   431   296  1006   685
   714   874  1118   933   384   702   625   459  1112   523
   650   746   736   945   572   969   692   813   635   421
   434   323   596   502   377   269     0     0     0     0
