# Supplementary material for: Impact of climatic conditions on radial growth of non-native Cedrus libani compared to native conifers in Central Europe
Source: PLoS One. 2023 May 12;18(5):e0275317. doi: 10.1371/journal.pone.0275317 (PMC10180601; doi:10.1371/journal.pone.0275317)
Supplement: S1 Data — (ZIP) [file pone.0275317.s007.zip › tree core measurements/Picea/BAYR_9578_9.fhr]

HEADER:
DataFormat=Tree
Length=27
DateBegin=10
KeyNo=115640
KeyCode=BAYR0009-1
Project=9578
Location=BAYREUTH
Species=PCAB
Comment=�BG
TreeNo=9
RadiusNo=1
Pith=-
WaldKante=WKS
PersId=NZ
FirstMeasurementDate=11.12.2019
GlobalMathCommentCount=0
ImageCount=0
CommentCount=0
BibliographyCount=0
Unit=1/100 mm
DATA:Tree
   802   886  1130  1292  1215   504  1009   778   573  1415
   608   762   873   846  1205   750  1238   886   965   666
   508   471   361   711   735   445   293     0     0     0
HEADER:
DataFormat=Tree
Length=36
DateBegin=1
KeyNo=115640
KeyCode=BAYR0009-2
Project=9578
Location=BAYREUTH
Species=PCAB
Comment=�BG
TreeNo=9
RadiusNo=2
Pith=M
WaldKante=WKS
PersId=NZ
FirstMeasurementDate=11.12.2019
GlobalMathCommentCount=0
ImageCount=0
CommentCount=0
BibliographyCount=0
Unit=1/100 mm
DATA:Tree
    48    49   221    61    88   452   431   296  1006   568
   542   619   945   651   265   396   472   346   809   439
   539   619   626   686   394   701   499   662   604   335
   398   286   482   270   310   246     0     0     0     0
