# Supplementary material for: Impact of climatic conditions on radial growth of non-native Cedrus libani compared to native conifers in Central Europe
Source: PLoS One. 2023 May 12;18(5):e0275317. doi: 10.1371/journal.pone.0275317 (PMC10180601; doi:10.1371/journal.pone.0275317)
Supplement: S1 Data — (ZIP) [file pone.0275317.s007.zip › tree core measurements/Picea/BAYR_Picea_undated.csv]

Year	BAYR0001	BAYR0002	BAYR0003	BAYR0004	BAYR0005	BAYR0006	BAYR0007	BAYR0008	BAYR0009	BAYR0010	BAYR0011	BAYR0012	BAYR0013	BAYR0014	BAYR0015	BAYR0016	BAYR0017
1	1348	1440	843	604	747	518	740	261	48	169	100	482	875	485	393	433	458
2	1683	1168	858	558	781	403	885	310	49	115	259	360	891	347	641	337	705
3	1464	1511	948	868	812	395	903	459	221	237	449	130	676	153	373	155	727
4	1345	2153	1165	553	747	479	759	299	61	609	583	53	861	64	390	81	713
5	1055	776	950	535	523	468	315	483	88	624	475	235	596	225	241	235	466
6	943	1112	751	552	647	281	716	525	452	656	363	498	753	522	60	539	572
7	1551	1524	796	577	348	418	640	628	431	520	134	879	943	794	191	784	640
8	622	1249	626	546	357	431	495	1113	296	989	116	848	395	874	556	700	917
9	944	1822	566	291	909	485	1145	562	1006	815	343	610	437	691	636	644	1180
10	1212	829	1081	582	397	732	656	754	685	688	368	739	496	1134	1022	805	465
11	1404	917	569	269	387	334	477	626	714	903	780	596	544	892	544	820	396
12	1330	1192	627	315	546	353	746	882	874	471	989	661	764	824	910	758	871
13	699	1213	621	531	977	528	710	587	1118	338	770	767	380	957	690	833	1043
14	1071	820	1213	189	932	570	797	558	933	637	948	381	567	413	651	418	1068
15	797	404	1274	192	594	730	366	634	384	734	769	313	437	525	1099	727	791
16	893	390	609	240	917	330	419	555	702	733	672	614	507	859	458	406	860
17	595	438	774	275	778	380	410	727	625	472	955	283	378	972	709	569	666
18	576	760	883	554	951	309	421	777	459	412	444	396	274	768	776	582	928
19	462	613	966	204	650	364	348	367	1112	604	598	319	186	613	479	461	583
20	578	604	430	210	358	292	268	376	523	760	600	270	163	535	649	544	560
21	719	512	441	267	313	274	428	0	650	492	368	325	368	638	318	544	443
22	640	0	214	278	260	139	323	0	746	289	584	419	348	750	284	366	271
23	398	0	273	246	395	78	446	0	736	243	372	261	173	388	383	304	352
24	346	0	451	229	453	220	414	0	945	271	349	164	165	341	492	255	319
25	0	0	300	80	295	159	195	0	572	459	381	94	0	181	426	137	176
26	0	0	317	116	204	88	249	0	969	496	437	102	0	194	274	94	192
27	0	0	212	274	0	63	0	0	692	270	385	194	0	270	201	151	0
28	0	0	0	110	0	0	0	0	813	189	260	137	0	261	174	172	0
29	0	0	0	173	0	0	0	0	635	0	176	78	0	134	561	113	0
30	0	0	0	111	0	0	0	0	421	0	132	54	0	124	377	98	0
31	0	0	0	0	0	0	0	0	434	0	377	0	0	0	130	0	0
32	0	0	0	0	0	0	0	0	323	0	234	0	0	0	155	0	0
33	0	0	0	0	0	0	0	0	596	0	108	0	0	0	0	0	0
34	0	0	0	0	0	0	0	0	502	0	126	0	0	0	0	0	0
35	0	0	0	0	0	0	0	0	377	0	0	0	0	0	0	0	0
36	0	0	0	0	0	0	0	0	269	0	0	0	0	0	0	0	0
