# Supplementary material for: Impact of climatic conditions on radial growth of non-native Cedrus libani compared to native conifers in Central Europe
Source: PLoS One. 2023 May 12;18(5):e0275317. doi: 10.1371/journal.pone.0275317 (PMC10180601; doi:10.1371/journal.pone.0275317)
Supplement: S1 Data — (ZIP) [file pone.0275317.s007.zip › tree core measurements/Pinus/all tree cores_Pinus_dated.csv]

Year	BAYR0001	BAYR0002	BAYR0003	BAYR0004	BAYR0005	BAYR0006	BAYR0007	BAYR0008	BAYR0009	BAYR0010	BAYR0011	BAYR0012	BAYR0013
1987	0	0	0	0	0	584	0	0	800	634	717	0	0
1988	0	0	0	0	716	600	0	180	656	607	563	0	0
1989	0	0	0	912	684	776	487	454	582	572	630	0	0
1990	0	0	0	684	552	689	315	159	413	337	443	0	0
1991	0	0	0	846	685	673	238	293	581	279	505	75	0
1992	0	1104	0	1094	444	252	208	343	218	200	341	421	0
1993	0	876	867	737	355	147	328	845	167	200	231	777	0
1994	582	669	740	685	572	318	537	743	372	124	419	512	0
1995	565	674	721	419	560	533	724	731	533	310	599	720	0
1996	577	557	587	467	542	315	721	679	633	431	613	618	0
1997	890	880	926	726	774	620	1012	979	941	563	945	1087	0
1998	407	374	496	273	412	399	523	723	437	327	484	962	0
1999	369	317	507	256	537	422	495	664	420	180	412	1437	0
2000	490	274	447	269	534	380	687	566	406	158	498	840	0
2001	389	280	387	189	446	476	644	412	336	203	402	670	782
2002	409	264	476	184	491	411	544	400	353	342	335	736	528
2003	361	240	273	133	359	231	379	172	243	285	265	424	175
2004	367	250	353	165	327	323	520	276	344	513	349	614	455
2005	553	308	407	226	404	513	516	301	394	465	365	604	675
2006	385	166	371	180	353	403	371	169	267	371	294	424	566
2007	586	313	516	251	656	823	638	330	507	537	535	643	781
2008	578	436	303	204	551	638	566	292	443	593	351	517	513
2009	690	386	374	371	390	505	419	286	439	590	298	443	417
2010	634	308	471	325	418	451	431	203	443	350	304	372	564
2011	568	208	333	371	415	510	456	197	511	375	358	444	442
2012	540	327	227	546	467	540	513	184	535	291	381	379	368
2013	423	277	191	337	271	414	303	224	417	224	251	189	427
2014	409	316	166	388	286	332	310	141	498	348	234	311	406
2015	213	250	144	343	254	294	266	104	336	280	179	224	244
2016	237	278	174	362	203	246	209	102	363	268	153	220	298
2017	471	442	229	560	230	346	270	141	500	197	300	366	374
2018	307	242	155	322	158	277	199	99	248	108	132	211	244
2019	318	231	146	374	114	200	223	104	293	155	178	208	275
