# Supplementary material for: Impact of climatic conditions on radial growth of non-native Cedrus libani compared to native conifers in Central Europe
Source: PLoS One. 2023 May 12;18(5):e0275317. doi: 10.1371/journal.pone.0275317 (PMC10180601; doi:10.1371/journal.pone.0275317)
Supplement: S1 Data — (ZIP) [file pone.0275317.s007.zip › tree core measurements/Pinus/BAYR_9578_1.fhm]

HEADER:
DataFormat=Tree
Length=26
DateBegin=1
KeyNo=115649
KeyCode=BAYR0001
Project=9578
Location=BAYREUTH
Species=PISY
Comment=�BG
TreeNo=1
Pith=n
WaldKante=WKS
PersId=NZ
FirstMeasurementDate=10.12.2019
GlobalMathCommentCount=0
ImageCount=0
CommentCount=0
BibliographyCount=0
Unit=1/100 mm
SeriesType=Mean curve
Dated=Undated
ChronoMemberKeycodes=BAYR0001-1,BAYR0001-2
ChronoMemberCount=2
DATA:Tree
   582   565   577   890   407   369   490   389   409   361
   367   553   385   586   578   690   634   568   540   423
   409   213   237   471   307   318     0     0     0     0
