# Supplementary material for: Impact of climatic conditions on radial growth of non-native Cedrus libani compared to native conifers in Central Europe
Source: PLoS One. 2023 May 12;18(5):e0275317. doi: 10.1371/journal.pone.0275317 (PMC10180601; doi:10.1371/journal.pone.0275317)
Supplement: S1 Data — (ZIP) [file pone.0275317.s007.zip › tree core measurements/Pinus/BAYR_9578_1.fhr]

HEADER:
DataFormat=Tree
Length=24
DateBegin=3
KeyNo=115649
KeyCode=BAYR0001-1
Project=9578
Location=BAYREUTH
Species=PISY
Comment=�BG
TreeNo=1
RadiusNo=1
Pith=n
WaldKante=WKS
PersId=NZ
FirstMeasurementDate=10.12.2019
GlobalMathCommentCount=0
ImageCount=0
CommentCount=0
BibliographyCount=0
Unit=1/100 mm
DATA:Tree
   579   827   328   259   337   288   348   339   255   401
   373   465   484   566   481   374   383   225   225   149
   142   337   334   292     0     0     0     0     0     0
HEADER:
DataFormat=Tree
Length=26
DateBegin=1
KeyNo=115649
KeyCode=BAYR0001-2
Project=9578
Location=BAYREUTH
Species=PISY
Comment=�BG
TreeNo=1
RadiusNo=2
Pith=n
WaldKante=WKS
PersId=NZ
FirstMeasurementDate=10.12.2019
GlobalMathCommentCount=0
ImageCount=0
CommentCount=0
BibliographyCount=0
Unit=1/100 mm
DATA:Tree
   582   565   575   954   487   479   643   490   470   383
   480   706   397   708   673   815   788   763   697   621
   594   278   333   605   280   345     0     0     0     0
