# Supplementary material for: Impact of climatic conditions on radial growth of non-native Cedrus libani compared to native conifers in Central Europe
Source: PLoS One. 2023 May 12;18(5):e0275317. doi: 10.1371/journal.pone.0275317 (PMC10180601; doi:10.1371/journal.pone.0275317)
Supplement: S1 Data — (ZIP) [file pone.0275317.s007.zip › tree core measurements/Pinus/BAYR_9578_10.fhm]

HEADER:
DataFormat=Tree
Length=33
DateBegin=1
KeyNo=115658
KeyCode=BAYR0010
Project=9578
Location=BAYREUTH
Species=PISY
Comment=�BG
TreeNo=10
Pith=n
WaldKante=WKS
PersId=NZ
FirstMeasurementDate=10.12.2019
GlobalMathCommentCount=0
ImageCount=0
CommentCount=0
BibliographyCount=0
Unit=1/100 mm
Dated=Dated
DateEnd=33
SeriesType=Mean curve
ChronoMemberKeycodes=BAYR0010-1,BAYR0010-2
ChronoMemberCount=2
DATA:Tree
   634   607   572   337   279   200   200   124   310   431
   563   327   180   158   203   342   285   513   465   371
   537   593   590   350   375   291   224   348   280   268
   197   108   155     0     0     0     0     0     0     0
