# Supplementary material for: Impact of climatic conditions on radial growth of non-native Cedrus libani compared to native conifers in Central Europe
Source: PLoS One. 2023 May 12;18(5):e0275317. doi: 10.1371/journal.pone.0275317 (PMC10180601; doi:10.1371/journal.pone.0275317)
Supplement: S1 Data — (ZIP) [file pone.0275317.s007.zip › tree core measurements/Pinus/BAYR_9578_10.fhr]

HEADER:
DataFormat=Tree
Length=33
DateBegin=1
KeyNo=115658
KeyCode=BAYR0010-1
Project=9578
Location=BAYREUTH
Species=PISY
Comment=�BG
TreeNo=10
RadiusNo=1
Pith=n
WaldKante=WKS
PersId=NZ
FirstMeasurementDate=10.12.2019
GlobalMathCommentCount=0
ImageCount=0
CommentCount=0
BibliographyCount=0
Unit=1/100 mm
Dated=Dated
DateEnd=33
DATA:Tree
   634   589   564   349   288   211   242   132   310   396
   551   302   171   152   186   322   275   452   423   335
   433   496   598   308   323   264   191   302   243   247
   202    65   146     0     0     0     0     0     0     0
HEADER:
DataFormat=Tree
Length=32
DateBegin=2
KeyNo=115658
KeyCode=BAYR0010-2
Project=9578
Location=BAYREUTH
Species=PISY
Comment=�BG
TreeNo=10
RadiusNo=2
Pith=n
WaldKante=WKS
PersId=NZ
FirstMeasurementDate=10.12.2019
GlobalMathCommentCount=0
ImageCount=0
CommentCount=0
BibliographyCount=0
Unit=1/100 mm
Dated=Dated
DateEnd=33
DATA:Tree
   625   581   326   271   189   158   116   311   466   576
   352   189   164   221   362   295   574   508   407   641
   691   583   393   428   318   258   394   317   289   193
   151   165     0     0     0     0     0     0     0     0
