# Supplementary material for: Impact of climatic conditions on radial growth of non-native Cedrus libani compared to native conifers in Central Europe
Source: PLoS One. 2023 May 12;18(5):e0275317. doi: 10.1371/journal.pone.0275317 (PMC10180601; doi:10.1371/journal.pone.0275317)
Supplement: S1 Data — (ZIP) [file pone.0275317.s007.zip › tree core measurements/Pinus/BAYR_9578_11.fhm]

HEADER:
DataFormat=Tree
Length=33
DateBegin=1
KeyNo=115659
KeyCode=BAYR0011
Project=9578
Location=BAYREUTH
Species=PISY
Comment=�BG
TreeNo=11
Pith=n
WaldKante=WKS
PersId=NZ
FirstMeasurementDate=10.12.2019
GlobalMathCommentCount=0
ImageCount=0
CommentCount=0
BibliographyCount=0
Unit=1/100 mm
Dated=Dated
DateEnd=33
SeriesType=Mean curve
ChronoMemberKeycodes=BAYR0011-1,BAYR0011-2
ChronoMemberCount=2
DATA:Tree
   717   563   630   443   505   341   231   419   599   613
   945   484   412   498   402   335   265   349   365   294
   535   351   298   304   358   381   251   234   179   153
   300   132   178     0     0     0     0     0     0     0
