# Supplementary material for: Impact of climatic conditions on radial growth of non-native Cedrus libani compared to native conifers in Central Europe
Source: PLoS One. 2023 May 12;18(5):e0275317. doi: 10.1371/journal.pone.0275317 (PMC10180601; doi:10.1371/journal.pone.0275317)
Supplement: S1 Data — (ZIP) [file pone.0275317.s007.zip › tree core measurements/Pinus/BAYR_9578_11.fhr]

HEADER:
DataFormat=Tree
Length=33
DateBegin=1
KeyNo=115659
KeyCode=BAYR0011-1
Project=9578
Location=BAYREUTH
Species=PISY
Comment=�BG
TreeNo=11
RadiusNo=1
Pith=n
WaldKante=WKS
PersId=NZ
FirstMeasurementDate=10.12.2019
GlobalMathCommentCount=0
ImageCount=0
CommentCount=0
BibliographyCount=0
Unit=1/100 mm
Dated=Dated
DateEnd=33
DATA:Tree
   717   531   601   432   416   321   244   482   740   703
  1033   593   492   577   452   395   314   441   466   360
   517   434   355   382   420   446   319   327   240   198
   391   155   207     0     0     0     0     0     0     0
HEADER:
DataFormat=Tree
Length=32
DateBegin=2
KeyNo=115659
KeyCode=BAYR0011-2
Project=9578
Location=BAYREUTH
Species=PISY
Comment=�BG
TreeNo=11
RadiusNo=2
Pith=n
WaldKante=WKS
PersId=NZ
FirstMeasurementDate=10.12.2019
GlobalMathCommentCount=0
ImageCount=0
CommentCount=0
BibliographyCount=0
Unit=1/100 mm
Dated=Dated
DateEnd=33
DATA:Tree
   595   659   454   595   362   219   356   459   524   858
   375   333   419   352   276   217   257   264   229   553
   268   242   226   296   316   183   141   119   109   210
   110   150     0     0     0     0     0     0     0     0
