# Supplementary material for: Impact of climatic conditions on radial growth of non-native Cedrus libani compared to native conifers in Central Europe
Source: PLoS One. 2023 May 12;18(5):e0275317. doi: 10.1371/journal.pone.0275317 (PMC10180601; doi:10.1371/journal.pone.0275317)
Supplement: S1 Data — (ZIP) [file pone.0275317.s007.zip › tree core measurements/Pinus/BAYR_9578_12.fhm]

HEADER:
DataFormat=Tree
Length=29
DateBegin=1
KeyNo=115660
KeyCode=BAYR0012-1-0
Project=9578
Location=BAYREUTH
Species=PISY
Comment=�BG
TreeNo=12
RadiusNo=1
Pith=n
WaldKante=WKS
PersId=NZ
FirstMeasurementDate=10.12.2019
GlobalMathCommentCount=0
ImageCount=0
CommentCount=0
BibliographyCount=0
Unit=1/100 mm
Dated=Dated
DateEnd=29
SeriesType=Mean curve
ChronoMemberKeycodes=BAYR0012-1,BAYR0012-2
ChronoMemberCount=2
DATA:Tree
    75   421   777   512   720   618  1087   962  1437   840
   670   736   424   614   604   424   643   517   443   372
   444   379   189   311   224   220   366   211   208     0
