# Supplementary material for: Impact of climatic conditions on radial growth of non-native Cedrus libani compared to native conifers in Central Europe
Source: PLoS One. 2023 May 12;18(5):e0275317. doi: 10.1371/journal.pone.0275317 (PMC10180601; doi:10.1371/journal.pone.0275317)
Supplement: S1 Data — (ZIP) [file pone.0275317.s007.zip › tree core measurements/Pinus/BAYR_9578_12.fhr]

HEADER:
DataFormat=Tree
Length=29
DateBegin=1
KeyNo=115660
KeyCode=BAYR0012-1
Project=9578
Location=BAYREUTH
Species=PISY
Comment=�BG
TreeNo=12
RadiusNo=1
Pith=n
WaldKante=WKS
PersId=NZ
FirstMeasurementDate=10.12.2019
GlobalMathCommentCount=0
ImageCount=0
CommentCount=0
BibliographyCount=0
Unit=1/100 mm
Dated=Dated
DateEnd=29
DATA:Tree
    75   421   777   512   720   618  1187  1141  2091   893
   693   731   452   586   580   420   705   508   448   302
   429   382   221   308   218   210   324   161   173     0
HEADER:
DataFormat=Tree
Length=23
DateBegin=7
KeyNo=115660
KeyCode=BAYR0012-2
Project=9578
Location=BAYREUTH
Species=PISY
TreeNo=12
RadiusNo=2
Pith=-
WaldKante=WKS
PersId=NZ
FirstMeasurementDate=10.12.2019
GlobalMathCommentCount=0
ImageCount=0
CommentCount=0
BibliographyCount=0
Unit=1/100 mm
DATA:Tree
   987   784   784   787   647   742   397   643   628   428
   581   526   439   443   459   376   158   314   231   230
   408   262   243     0     0     0     0     0     0     0
