# Supplementary material for: Impact of climatic conditions on radial growth of non-native Cedrus libani compared to native conifers in Central Europe
Source: PLoS One. 2023 May 12;18(5):e0275317. doi: 10.1371/journal.pone.0275317 (PMC10180601; doi:10.1371/journal.pone.0275317)
Supplement: S1 Data — (ZIP) [file pone.0275317.s007.zip › tree core measurements/Pinus/BAYR_9578_13.fhm]

HEADER:
DataFormat=Tree
Length=19
DateBegin=1
KeyNo=115661
KeyCode=BAYR0013
Project=9578
Location=BAYREUTH
Species=PISY
Comment=�BG
TreeNo=13
Pith=-
WaldKante=WKS
PersId=NZ
FirstMeasurementDate=10.12.2019
GlobalMathCommentCount=0
ImageCount=0
CommentCount=0
BibliographyCount=0
Unit=1/100 mm
SeriesType=Mean curve
Dated=Undated
ChronoMemberKeycodes=BAYR0013-1,BAYR0013-2
ChronoMemberCount=2
DATA:Tree
   782   528   175   455   675   566   781   513   417   564
   442   368   427   406   244   298   374   244   275     0
