# Supplementary material for: Impact of climatic conditions on radial growth of non-native Cedrus libani compared to native conifers in Central Europe
Source: PLoS One. 2023 May 12;18(5):e0275317. doi: 10.1371/journal.pone.0275317 (PMC10180601; doi:10.1371/journal.pone.0275317)
Supplement: S1 Data — (ZIP) [file pone.0275317.s007.zip › tree core measurements/Pinus/BAYR_9578_13.fhr]

HEADER:
DataFormat=Tree
Length=15
DateBegin=5
KeyNo=115661
KeyCode=BAYR0013-1
Project=9578
Location=BAYREUTH
Species=PISY
Comment=�BG
TreeNo=13
RadiusNo=1
Pith=-
WaldKante=WKS
PersId=NZ
FirstMeasurementDate=10.12.2019
GlobalMathCommentCount=0
ImageCount=0
CommentCount=0
BibliographyCount=0
Unit=1/100 mm
DATA:Tree
   916   695  1113   628   457   638   496   514   570   571
   358   396   530   265   272     0     0     0     0     0
HEADER:
DataFormat=Tree
Length=19
DateBegin=1
KeyNo=115661
KeyCode=BAYR0013-2
Project=9578
Location=BAYREUTH
Species=PISY
Comment=�BG
TreeNo=13
RadiusNo=2
Pith=-
WaldKante=WKS
PersId=NZ
FirstMeasurementDate=10.12.2019
GlobalMathCommentCount=0
ImageCount=0
CommentCount=0
BibliographyCount=0
Unit=1/100 mm
DATA:Tree
   782   528   175   455   434   437   449   399   378   490
   388   222   284   242   131   201   219   224   279     0
