# Supplementary material for: Impact of climatic conditions on radial growth of non-native Cedrus libani compared to native conifers in Central Europe
Source: PLoS One. 2023 May 12;18(5):e0275317. doi: 10.1371/journal.pone.0275317 (PMC10180601; doi:10.1371/journal.pone.0275317)
Supplement: S1 Data — (ZIP) [file pone.0275317.s007.zip › tree core measurements/Pinus/BAYR_9578_2.fhm]

HEADER:
DataFormat=Tree
Length=28
DateBegin=1
KeyNo=115650
KeyCode=BAYR0002
Project=9578
Location=BAYREUTH
Species=PISY
Comment=�BG
TreeNo=2
Pith=n
WaldKante=WKS
PersId=NZ
FirstMeasurementDate=10.12.2019
GlobalMathCommentCount=0
ImageCount=0
CommentCount=0
BibliographyCount=0
Unit=1/100 mm
SeriesType=Mean curve
Dated=Undated
ChronoMemberKeycodes=BAYR0002-1,BAYR0002-2
ChronoMemberCount=2
DATA:Tree
  1104   876   669   674   557   880   374   317   274   280
   264   240   250   308   166   313   436   386   308   208
   327   277   316   250   278   442   242   231     0     0
