# Supplementary material for: Impact of climatic conditions on radial growth of non-native Cedrus libani compared to native conifers in Central Europe
Source: PLoS One. 2023 May 12;18(5):e0275317. doi: 10.1371/journal.pone.0275317 (PMC10180601; doi:10.1371/journal.pone.0275317)
Supplement: S1 Data — (ZIP) [file pone.0275317.s007.zip › tree core measurements/Pinus/BAYR_9578_2.fhr]

HEADER:
DataFormat=Tree
Length=26
DateBegin=3
KeyNo=115650
KeyCode=BAYR0002-1
Project=9578
Location=BAYREUTH
Species=PISY
Comment=�BG
TreeNo=2
RadiusNo=1
Pith=n
WaldKante=WKS
PersId=NZ
FirstMeasurementDate=10.12.2019
GlobalMathCommentCount=0
ImageCount=0
CommentCount=0
BibliographyCount=0
Unit=1/100 mm
DATA:Tree
   663   705   575   894   396   339   271   296   280   262
   265   337   184   355   454   418   343   251   397   361
   379   280   298   483   280   266     0     0     0     0
HEADER:
DataFormat=Tree
Length=28
DateBegin=1
KeyCode=BAYR0002-2
Location=BAYREUTH
GlobalMathCommentCount=0
ImageCount=0
CommentCount=0
BibliographyCount=0
KeyNo=115650
Project=9578
Species=PISY
Comment=�BG
TreeNo=2
RadiusNo=2
Pith=n
WaldKante=WKS
PersId=NZ
FirstMeasurementDate=10.12.2019
Unit=1/100 mm
DATA:Tree
  1104   876   675   644   540   867   352   296   278   265
   248   218   235   279   149   271   419   354   274   166
   258   193   254   221   258   401   204   196     0     0
