# Supplementary material for: Impact of climatic conditions on radial growth of non-native Cedrus libani compared to native conifers in Central Europe
Source: PLoS One. 2023 May 12;18(5):e0275317. doi: 10.1371/journal.pone.0275317 (PMC10180601; doi:10.1371/journal.pone.0275317)
Supplement: S1 Data — (ZIP) [file pone.0275317.s007.zip › tree core measurements/Pinus/BAYR_9578_3.fhm]

HEADER:
DataFormat=Tree
Length=27
DateBegin=1
KeyNo=115651
KeyCode=BAYR0003
Project=9578
Location=BAYREUTH
Species=PISY
Comment=�BG
TreeNo=3
Pith=-
WaldKante=WKS
PersId=NZ
FirstMeasurementDate=10.12.2019
GlobalMathCommentCount=0
ImageCount=0
CommentCount=0
BibliographyCount=0
Unit=1/100 mm
Dated=Dated
DateEnd=27
SeriesType=Mean curve
ChronoMemberKeycodes=BAYR0003-1,BAYR0003-2
ChronoMemberCount=2
DATA:Tree
   867   740   721   587   926   496   507   447   387   476
   273   353   407   371   516   303   374   471   333   227
   191   166   144   174   229   155   146     0     0     0
