# Supplementary material for: Impact of climatic conditions on radial growth of non-native Cedrus libani compared to native conifers in Central Europe
Source: PLoS One. 2023 May 12;18(5):e0275317. doi: 10.1371/journal.pone.0275317 (PMC10180601; doi:10.1371/journal.pone.0275317)
Supplement: S1 Data — (ZIP) [file pone.0275317.s007.zip › tree core measurements/Pinus/BAYR_9578_3.fhr]

HEADER:
DataFormat=Tree
Length=25
DateBegin=3
KeyNo=115651
KeyCode=BAYR0003-1
Project=9578
Location=BAYREUTH
Species=PISY
Comment=�BG
TreeNo=3
RadiusNo=1
Pith=-
WaldKante=WKS
PersId=NZ
FirstMeasurementDate=10.12.2019
GlobalMathCommentCount=0
ImageCount=0
CommentCount=0
BibliographyCount=0
Unit=1/100 mm
Dated=Dated
DateEnd=27
DATA:Tree
   853   727  1098   613   617   588   510   537   357   406
   513   450   636   389   473   551   370   210   190   129
   109   160   229   165   147     0     0     0     0     0
HEADER:
DataFormat=Tree
Length=27
DateBegin=1
KeyNo=115651
KeyCode=BAYR0003-2
Project=9578
Location=BAYREUTH
Species=PISY
Comment=�BG
TreeNo=3
RadiusNo=2
Pith=-
WaldKante=WKS
PersId=NZ
FirstMeasurementDate=10.12.2019
GlobalMathCommentCount=0
ImageCount=0
CommentCount=0
BibliographyCount=0
Unit=1/100 mm
Dated=Dated
DateEnd=27
DATA:Tree
   867   740   590   447   754   379   397   307   264   416
   189   301   301   292   396   217   276   391   296   244
   192   204   180   188   230   146   145     0     0     0
