# Supplementary material for: Impact of climatic conditions on radial growth of non-native Cedrus libani compared to native conifers in Central Europe
Source: PLoS One. 2023 May 12;18(5):e0275317. doi: 10.1371/journal.pone.0275317 (PMC10180601; doi:10.1371/journal.pone.0275317)
Supplement: S1 Data — (ZIP) [file pone.0275317.s007.zip › tree core measurements/Pinus/BAYR_9578_4.fhm]

HEADER:
DataFormat=Tree
Length=31
DateBegin=1
KeyNo=115652
KeyCode=BAYR0004
Project=9578
Location=BAYREUTH
Species=PISY
Comment=�BG
TreeNo=4
Pith=-
WaldKante=WKS
PersId=NZ
FirstMeasurementDate=10.12.2019
GlobalMathCommentCount=0
ImageCount=0
CommentCount=0
BibliographyCount=0
Unit=1/100 mm
SeriesType=Mean curve
Dated=Undated
ChronoMemberKeycodes=BAYR0004-1,BAYR0004-2
ChronoMemberCount=2
DATA:Tree
   912   684   846  1094   737   685   419   467   726   273
   256   269   189   184   133   165   226   180   251   204
   371   325   371   546   337   388   343   362   560   322
   374     0     0     0     0     0     0     0     0     0
