# Supplementary material for: Impact of climatic conditions on radial growth of non-native Cedrus libani compared to native conifers in Central Europe
Source: PLoS One. 2023 May 12;18(5):e0275317. doi: 10.1371/journal.pone.0275317 (PMC10180601; doi:10.1371/journal.pone.0275317)
Supplement: S1 Data — (ZIP) [file pone.0275317.s007.zip › tree core measurements/Pinus/BAYR_9578_4.fhr]

HEADER:
DataFormat=Tree
Length=29
DateBegin=3
KeyNo=115652
KeyCode=BAYR0004-1
Project=9578
Location=BAYREUTH
Species=PISY
Comment=�BG
TreeNo=4
RadiusNo=1
Pith=-
WaldKante=WKS
PersId=NZ
FirstMeasurementDate=10.12.2019
GlobalMathCommentCount=0
ImageCount=0
CommentCount=0
BibliographyCount=0
Unit=1/100 mm
DATA:Tree
   851  1029   695   578   337   416   629   248   187   216
   167   146   117   151   179   141   200   246   446   372
   476   663   420   518   429   478   676   426   494     0
HEADER:
DataFormat=Tree
Length=31
DateBegin=1
KeyNo=115652
KeyCode=BAYR0004-2
Project=9578
Location=BAYREUTH
Species=PISY
Comment=�BG
TreeNo=4
RadiusNo=2
Pith=-
WaldKante=WKS
PersId=NZ
FirstMeasurementDate=10.12.2019
GlobalMathCommentCount=0
ImageCount=0
CommentCount=0
BibliographyCount=0
Unit=1/100 mm
DATA:Tree
   912   684   841  1160   779   792   501   519   824   298
   326   322   212   222   149   180   273   220   303   162
   296   278   267   430   255   258   257   247   445   218
   255     0     0     0     0     0     0     0     0     0
