# Supplementary material for: Impact of climatic conditions on radial growth of non-native Cedrus libani compared to native conifers in Central Europe
Source: PLoS One. 2023 May 12;18(5):e0275317. doi: 10.1371/journal.pone.0275317 (PMC10180601; doi:10.1371/journal.pone.0275317)
Supplement: S1 Data — (ZIP) [file pone.0275317.s007.zip › tree core measurements/Pinus/BAYR_9578_5.fhm]

HEADER:
DataFormat=Tree
Length=32
DateBegin=1
KeyNo=115653
KeyCode=BAYR0005
Project=9578
Location=BAYREUTH
Species=PISY
Comment=�BG
TreeNo=5
Pith=n
WaldKante=WKS
PersId=NZ
FirstMeasurementDate=10.12.2019
GlobalMathCommentCount=0
ImageCount=0
CommentCount=0
BibliographyCount=0
Unit=1/100 mm
SeriesType=Mean curve
Dated=Undated
ChronoMemberKeycodes=BAYR0005-1,BAYR0005-2
ChronoMemberCount=2
DATA:Tree
   716   684   552   685   444   355   572   560   542   774
   412   537   534   446   491   359   327   404   353   656
   551   390   418   415   467   271   286   254   203   230
   158   114     0     0     0     0     0     0     0     0
