# Supplementary material for: Impact of climatic conditions on radial growth of non-native Cedrus libani compared to native conifers in Central Europe
Source: PLoS One. 2023 May 12;18(5):e0275317. doi: 10.1371/journal.pone.0275317 (PMC10180601; doi:10.1371/journal.pone.0275317)
Supplement: S1 Data — (ZIP) [file pone.0275317.s007.zip › tree core measurements/Pinus/BAYR_9578_5.fhr]

HEADER:
DataFormat=Tree
Length=31
DateBegin=2
KeyNo=115653
KeyCode=BAYR0005-1
Project=9578
Location=BAYREUTH
Species=PISY
Comment=�BG
TreeNo=5
RadiusNo=1
Pith=n
WaldKante=WKS
PersId=NZ
FirstMeasurementDate=10.12.2019
GlobalMathCommentCount=0
ImageCount=0
CommentCount=0
BibliographyCount=0
Unit=1/100 mm
DATA:Tree
   551   400   641   345   331   699   751   653   937   573
   751   729   601   647   452   410   531   383   709   575
   432   419   439   507   323   304   281   219   233   154
   112     0     0     0     0     0     0     0     0     0
HEADER:
DataFormat=Tree
Length=32
DateBegin=1
KeyNo=115653
KeyCode=BAYR0005-2
Project=9578
Location=BAYREUTH
Species=PISY
Comment=�BG
TreeNo=5
RadiusNo=2
Pith=n
WaldKante=WKS
PersId=NZ
FirstMeasurementDate=10.12.2019
GlobalMathCommentCount=0
ImageCount=0
CommentCount=0
BibliographyCount=0
Unit=1/100 mm
DATA:Tree
   716   818   705   729   543   380   446   369   431   612
   251   324   340   292   336   267   244   278   324   603
   527   349   417   392   427   220   269   227   187   228
   163   116     0     0     0     0     0     0     0     0
