# Supplementary material for: Impact of climatic conditions on radial growth of non-native Cedrus libani compared to native conifers in Central Europe
Source: PLoS One. 2023 May 12;18(5):e0275317. doi: 10.1371/journal.pone.0275317 (PMC10180601; doi:10.1371/journal.pone.0275317)
Supplement: S1 Data — (ZIP) [file pone.0275317.s007.zip › tree core measurements/Pinus/BAYR_9578_6.fhm]

HEADER:
DataFormat=Tree
Length=33
DateBegin=1
KeyNo=115654
KeyCode=BAYR0006
Project=9578
Location=BAYREUTH
Species=PISY
Comment=�BG
TreeNo=6
Pith=M
WaldKante=WKS
PersId=NZ
FirstMeasurementDate=10.12.2019
GlobalMathCommentCount=0
ImageCount=0
CommentCount=0
BibliographyCount=0
Unit=1/100 mm
SeriesType=Mean curve
Dated=Undated
ChronoMemberKeycodes=BAYR0006-1,BAYR0006-2
ChronoMemberCount=2
DATA:Tree
   584   600   776   689   673   252   147   318   533   315
   620   399   422   380   476   411   231   323   513   403
   823   638   505   451   510   540   414   332   294   246
   346   277   200     0     0     0     0     0     0     0
