# Supplementary material for: Impact of climatic conditions on radial growth of non-native Cedrus libani compared to native conifers in Central Europe
Source: PLoS One. 2023 May 12;18(5):e0275317. doi: 10.1371/journal.pone.0275317 (PMC10180601; doi:10.1371/journal.pone.0275317)
Supplement: S1 Data — (ZIP) [file pone.0275317.s007.zip › tree core measurements/Pinus/BAYR_9578_6.fhr]

HEADER:
DataFormat=Tree
Length=29
DateBegin=5
KeyNo=115654
KeyCode=BAYR0006-1
Project=9578
Location=BAYREUTH
Species=PISY
Comment=�BG
TreeNo=6
RadiusNo=1
Pith=-
WaldKante=WKS
PersId=NZ
FirstMeasurementDate=10.12.2019
GlobalMathCommentCount=0
ImageCount=0
CommentCount=0
BibliographyCount=0
Unit=1/100 mm
DATA:Tree
   433   153   138   401   630   281   615   489   533   419
   525   503   303   407   710   627  1221   914   790   711
   782   757   644   484   427   402   576   432   324     0
HEADER:
DataFormat=Tree
Length=33
DateBegin=1
KeyNo=115654
KeyCode=BAYR0006-2
Project=9578
Location=BAYREUTH
Species=PISY
Comment=�BG
TreeNo=6
RadiusNo=2
Pith=M
WaldKante=WKS
PersId=NZ
FirstMeasurementDate=10.12.2019
GlobalMathCommentCount=0
ImageCount=0
CommentCount=0
BibliographyCount=0
Unit=1/100 mm
DATA:Tree
   584   600   776   689   914   351   157   235   436   350
   626   309   311   342   427   319   159   240   316   180
   425   363   220   192   238   323   185   180   162    91
   116   123    76     0     0     0     0     0     0     0
