# Supplementary material for: Impact of climatic conditions on radial growth of non-native Cedrus libani compared to native conifers in Central Europe
Source: PLoS One. 2023 May 12;18(5):e0275317. doi: 10.1371/journal.pone.0275317 (PMC10180601; doi:10.1371/journal.pone.0275317)
Supplement: S1 Data — (ZIP) [file pone.0275317.s007.zip › tree core measurements/Pinus/BAYR_9578_7.fhm]

HEADER:
DataFormat=Tree
Length=31
DateBegin=1
KeyNo=115655
KeyCode=BAYR0007
Project=9578
Location=BAYREUTH
Species=PISY
Comment=�BG
TreeNo=7
Pith=n
WaldKante=WKS
PersId=NZ
FirstMeasurementDate=10.12.2019
GlobalMathCommentCount=0
ImageCount=0
CommentCount=0
BibliographyCount=0
Unit=1/100 mm
SeriesType=Mean curve
Dated=Undated
ChronoMemberKeycodes=BAYR0007-1,BAYR0007-2
ChronoMemberCount=2
DATA:Tree
   487   315   238   208   328   537   724   721  1012   523
   495   687   644   544   379   520   516   371   638   566
   419   431   456   513   303   310   266   209   270   199
   223     0     0     0     0     0     0     0     0     0
