# Supplementary material for: Impact of climatic conditions on radial growth of non-native Cedrus libani compared to native conifers in Central Europe
Source: PLoS One. 2023 May 12;18(5):e0275317. doi: 10.1371/journal.pone.0275317 (PMC10180601; doi:10.1371/journal.pone.0275317)
Supplement: S1 Data — (ZIP) [file pone.0275317.s007.zip › tree core measurements/Pinus/BAYR_9578_7.fhr]

HEADER:
DataFormat=Tree
Length=31
DateBegin=1
KeyNo=115655
KeyCode=BAYR0007-1
Project=9578
Location=BAYREUTH
Species=PISY
Comment=�BG
TreeNo=7
RadiusNo=1
Pith=n
WaldKante=WKS
PersId=NZ
FirstMeasurementDate=10.12.2019
GlobalMathCommentCount=0
ImageCount=0
CommentCount=0
BibliographyCount=0
Unit=1/100 mm
DATA:Tree
   487   341   244   231   372   505   766   713  1104   589
   533   747   763   612   408   523   484   352   642   590
   422   444   508   524   331   307   269   247   271   208
   246     0     0     0     0     0     0     0     0     0
HEADER:
DataFormat=Tree
Length=30
DateBegin=2
KeyNo=115655
KeyCode=BAYR0007-2
Project=9578
Location=BAYREUTH
Species=PISY
Comment=�BG
TreeNo=7
RadiusNo=2
Pith=n
WaldKante=WKS
GlobalMathCommentCount=0
ImageCount=0
CommentCount=0
BibliographyCount=0
Unit=1/100 mm
DATA:Tree
   289   233   186   284   569   683   730   920   457   457
   628   525   476   350   518   549   391   634   543   417
   419   404   502   276   314   264   172   269   190   201
