# Supplementary material for: Impact of climatic conditions on radial growth of non-native Cedrus libani compared to native conifers in Central Europe
Source: PLoS One. 2023 May 12;18(5):e0275317. doi: 10.1371/journal.pone.0275317 (PMC10180601; doi:10.1371/journal.pone.0275317)
Supplement: S1 Data — (ZIP) [file pone.0275317.s007.zip › tree core measurements/Pinus/BAYR_9578_8.fhm]

HEADER:
DataFormat=Tree
Length=32
DateBegin=0
KeyNo=115656
KeyCode=BAYR0008
Project=9578
Location=BAYREUTH
Species=PISY
Comment=�BG
TreeNo=8
RadiusNo=1
Pith=n
WaldKante=WKS
PersId=NZ
FirstMeasurementDate=10.12.2019
GlobalMathCommentCount=0
ImageCount=0
CommentCount=0
BibliographyCount=0
Unit=1/100 mm
Dated=Dated
DateEnd=31
SeriesType=Mean curve
ChronoMemberKeycodes=BAYR0008-1,BAYR0008-2
ChronoMemberCount=2
DATA:Tree
   180   454   159   293   343   845   743   731   679   979
   723   664   566   412   400   172   276   301   169   330
   292   286   203   197   184   224   141   104   102   141
    99   104     0     0     0     0     0     0     0     0
