# Supplementary material for: Impact of climatic conditions on radial growth of non-native Cedrus libani compared to native conifers in Central Europe
Source: PLoS One. 2023 May 12;18(5):e0275317. doi: 10.1371/journal.pone.0275317 (PMC10180601; doi:10.1371/journal.pone.0275317)
Supplement: S1 Data — (ZIP) [file pone.0275317.s007.zip › tree core measurements/Pinus/BAYR_9578_8.fhr]

HEADER:
DataFormat=Tree
Length=26
DateBegin=6
KeyNo=115656
KeyCode=BAYR0008-1
Project=9578
Location=BAYREUTH
Species=PISY
Comment=�BG
TreeNo=8
RadiusNo=1
Pith=-
WaldKante=WKS
PersId=NZ
FirstMeasurementDate=10.12.2019
GlobalMathCommentCount=0
ImageCount=0
CommentCount=0
BibliographyCount=0
Unit=1/100 mm
Dated=Dated
DateEnd=31
DATA:Tree
   833   831   717  1130   863   764   616   535   530   239
   372   450   263   565   435   392   260   297   261   355
   230   168   151   249   152   155     0     0     0     0
HEADER:
DataFormat=Tree
Length=32
DateBegin=0
KeyNo=115656
KeyCode=BAYR0008-2
Project=9578
Location=BAYREUTH
Species=PISY
Comment=�BG
TreeNo=8
RadiusNo=2
Pith=n
WaldKante=WKS
PersId=NZ
FirstMeasurementDate=10.12.2019
GlobalMathCommentCount=0
ImageCount=0
CommentCount=0
BibliographyCount=0
Unit=1/100 mm
Dated=Dated
DateEnd=31
DATA:Tree
   180   454   159   293   343   845   653   632   641   829
   583   564   516   289   271   105   181   152    75    96
   149   181   146    97   107    93    53    40    54    34
    46    53     0     0     0     0     0     0     0     0
