# Supplementary material for: Impact of climatic conditions on radial growth of non-native Cedrus libani compared to native conifers in Central Europe
Source: PLoS One. 2023 May 12;18(5):e0275317. doi: 10.1371/journal.pone.0275317 (PMC10180601; doi:10.1371/journal.pone.0275317)
Supplement: S1 Data — (ZIP) [file pone.0275317.s007.zip › tree core measurements/Pinus/BAYR_9578_9.fhm]

HEADER:
DataFormat=Tree
Length=33
DateBegin=1
KeyNo=115657
KeyCode=BAYR0009
Project=9578
Location=BAYREUTH
Species=PISY
Comment=�BG
TreeNo=9
Pith=n
WaldKante=WKS
PersId=NZ
FirstMeasurementDate=11.12.2019
GlobalMathCommentCount=0
ImageCount=0
CommentCount=0
BibliographyCount=0
Unit=1/100 mm
Dated=Dated
DateEnd=33
SeriesType=Mean curve
ChronoMemberKeycodes=BAYR0009-1,BAYR0009-2
ChronoMemberCount=2
DATA:Tree
   800   656   582   413   581   218   167   372   533   633
   941   437   420   406   336   353   243   344   394   267
   507   443   439   443   511   535   417   498   336   363
   500   248   293     0     0     0     0     0     0     0
