# Supplementary material for: Impact of climatic conditions on radial growth of non-native Cedrus libani compared to native conifers in Central Europe
Source: PLoS One. 2023 May 12;18(5):e0275317. doi: 10.1371/journal.pone.0275317 (PMC10180601; doi:10.1371/journal.pone.0275317)
Supplement: S1 Data — (ZIP) [file pone.0275317.s007.zip › tree core measurements/Pinus/BAYR_9578_9.fhr]

HEADER:
DataFormat=Tree
Length=33
DateBegin=1
KeyNo=115657
KeyCode=BAYR0009-1
Project=9578
Location=BAYREUTH
Species=PISY
Comment=�BG
TreeNo=9
RadiusNo=1
Pith=n
WaldKante=WKS
PersId=NZ
FirstMeasurementDate=11.12.2019
GlobalMathCommentCount=0
ImageCount=0
CommentCount=0
BibliographyCount=0
Unit=1/100 mm
Dated=Dated
DateEnd=33
DATA:Tree
   800   656   582   413   581   206   134   317   533   712
  1020   488   478   492   459   467   290   252   380   248
   524   511   449   411   490   531   378   530   356   398
   575   251   241     0     0     0     0     0     0     0
HEADER:
DataFormat=Tree
Length=28
DateBegin=6
KeyNo=115657
KeyCode=BAYR0009-2
Project=9578
Location=BAYREUTH
Species=PISY
Comment=�BG
TreeNo=9
RadiusNo=2
Pith=-
WaldKante=WKS
PersId=NZ
FirstMeasurementDate=11.12.2019
GlobalMathCommentCount=0
ImageCount=0
CommentCount=0
BibliographyCount=0
Unit=1/100 mm
Dated=Dated
DateEnd=33
DATA:Tree
   231   200   427   534   555   863   387   362   321   213
   239   196   437   408   286   491   376   430   476   532
   539   457   466   316   328   426   245   345     0     0
