# Supplementary material for: Impact of climatic conditions on radial growth of non-native Cedrus libani compared to native conifers in Central Europe
Source: PLoS One. 2023 May 12;18(5):e0275317. doi: 10.1371/journal.pone.0275317 (PMC10180601; doi:10.1371/journal.pone.0275317)
Supplement: S1 Data — (ZIP) [file pone.0275317.s007.zip › tree core measurements/Pinus/BAYR_Pinus_undated.csv]

Year	BAYR0001	BAYR0002	BAYR0003	BAYR0004	BAYR0005	BAYR0006	BAYR0007	BAYR0008	BAYR0009	BAYR0010	BAYR0011	BAYR0012	BAYR0013
1	582	1104	867	912	716	584	487	180	800	634	717	75	782
2	565	876	740	684	684	600	315	454	656	607	563	421	528
3	577	669	721	846	552	776	238	159	582	572	630	777	175
4	890	674	587	1094	685	689	208	293	413	337	443	512	455
5	407	557	926	737	444	673	328	343	581	279	505	720	675
6	369	880	496	685	355	252	537	845	218	200	341	618	566
7	490	374	507	419	572	147	724	743	167	200	231	1087	781
8	389	317	447	467	560	318	721	731	372	124	419	962	513
9	409	274	387	726	542	533	1012	679	533	310	599	1437	417
10	361	280	476	273	774	315	523	979	633	431	613	840	564
11	367	264	273	256	412	620	495	723	941	563	945	670	442
12	553	240	353	269	537	399	687	664	437	327	484	736	368
13	385	250	407	189	534	422	644	566	420	180	412	424	427
14	586	308	371	184	446	380	544	412	406	158	498	614	406
15	578	166	516	133	491	476	379	400	336	203	402	604	244
16	690	313	303	165	359	411	520	172	353	342	335	424	298
17	634	436	374	226	327	231	516	276	243	285	265	643	374
18	568	386	471	180	404	323	371	301	344	513	349	517	244
19	540	308	333	251	353	513	638	169	394	465	365	443	275
20	423	208	227	204	656	403	566	330	267	371	294	372	0
21	409	327	191	371	551	823	419	292	507	537	535	444	0
22	213	277	166	325	390	638	431	286	443	593	351	379	0
23	237	316	144	371	418	505	456	203	439	590	298	189	0
24	471	250	174	546	415	451	513	197	443	350	304	311	0
25	307	278	229	337	467	510	303	184	511	375	358	224	0
26	318	442	155	388	271	540	310	224	535	291	381	220	0
27	0	242	146	343	286	414	266	141	417	224	251	366	0
28	0	231	0	362	254	332	209	104	498	348	234	211	0
29	0	0	0	560	203	294	270	102	336	280	179	208	0
30	0	0	0	322	230	246	199	141	363	268	153	0	0
31	0	0	0	374	158	346	223	99	500	197	300	0	0
32	0	0	0	0	114	277	0	104	248	108	132	0	0
33	0	0	0	0	0	200	0	0	293	155	178	0	0
